# Supplementary material for: Increase in invasive Streptococcus pyogenes M1 infections with close evolutionary genetic relationship, Iceland and Scotland, 2022 to 2023
Source: Euro Surveill. 2024 Mar 28;29(13):2400129. doi: 10.2807/1560-7917.ES.2024.29.13.2400129 (PMC10979525; doi:10.2807/1560-7917.ES.2024.29.13.2400129)
Supplement: Supplement [file 24-00129_MUSSER_Supplement.xlsx]

## Sheet: Disclaimer
	"This supplementary material is hosted by Eurosurveillance as supporting information alongside the article "Increase in invasive group A Streptococcus M1 infections with close evolutionary genetic relationship, Iceland and Scotland, 2022 to 2023", on behalf of the authors, who remain responsible for the accuracy and appropriateness of the content. The same standards for ethics, copyright, attribu…

## Sheet: Table-S1_Isolate_Characters
	Table S1. GAS M1 Cohort Metadata and Genetic Characteristics*
	No.	Bioproject	Sample	Country	Year	Infection_Type	Lineage	SIC_Allele
	1	PRJEB12015	ERR1515370	England & Wales	2009	Noninvasive	M1Global	sic-0033
	2	PRJEB12015	ERR1515708	England & Wales	2009	Noninvasive	M1Global	ud
	3	PRJEB12015	ERR1515710	England & Wales	2009	Noninvasive	M1Global	sic-0007
	4	PRJEB12015	ERR1515720	England & Wales	2009	Noninvasive	M1Global	sic-0007
	5	PRJEB12015	ERR1515724	England & Wales	2009	Noninvasive	M1Global	sic-0012
	6	PRJEB12015	ERR1515728	England & Wales	2009	Noninvasive	M1Global	sic-0001
	7	PRJEB12015	ERR1515753	England & Wales	2009	Noninvasive	M1Global	sic-0001
	8	PRJEB12015	ERR1515755	England & Wales	2009	Noninvasive	M1Global	sic-0001
	9	PRJEB12015	ERR1515758	England & Wales	2009	Noninvasive	M1Global	sic-0001
	10	PRJEB12015	ERR1515759	England & Wales	2009	Noninvasive	M1Global	sic-0001
	11	PRJEB12015	ERR1515786	England & Wales	2009	Noninvasive	M1Global	sic-0002
	12	PRJEB12015	ERR1515799	England & Wales	2009	Noninvasive	M1Global	sic-0002
	13	PRJEB12015	ERR1515807	England & Wales	2009	Noninvasive	M1Global	sic-0011
	14	PRJEB12015	ERR1515815	England & Wales	2009	Noninvasive	M1Global	sic-0167
	15	PRJEB12015	ERR1515824	England & Wales	2009	Noninvasive	M1Global	sic-0011
	16	PRJEB12015	ERR1515826	England & Wales	2009	Noninvasive	M1Global	sic-0011
	17	PRJEB12015	ERR1516062	England & Wales	2009	Noninvasive	M1Global	sic-0064
	18	PRJEB12015	ERR1515770	England & Wales	2009	Noninvasive	M1INT	sic-0001
	19	PRJEB12015	ERR1515813	England & Wales	2009	Noninvasive	M1INT	sic-0001
	20	PRJEB12015	ERR1515384	England & Wales	2010	Noninvasive	M1Global	ud
	21	PRJEB12015	ERR1515392	England & Wales	2010	Noninvasive	M1Global	sic-0072
	22	PRJEB12015	ERR1515399	England & Wales	2010	Noninvasive	M1Global	sic-0001
	23	PRJEB12015	ERR1515416	England & Wales	2010	Noninvasive	M1Global	sic-0006
	24	PRJEB12015	ERR1515502	England & Wales	2010	Noninvasive	M1Global	sic-0007
	25	PRJEB12015	ERR1515519	England & Wales	2010	Noninvasive	M1Global	sic-0002
	26	PRJEB12015	ERR1515836	England & Wales	2010	Noninvasive	M1Global	sic-0006
	27	PRJEB12015	ERR1515848	England & Wales	2010	Noninvasive	M1Global	sic-0072
	28	PRJEB12015	ERR1515854	England & Wales	2010	Noninvasive	M1Global	ud
	29	PRJEB12015	ERR1516055	England & Wales	2010	Noninvasive	M1UK	sic-0114
	30	PRJEB12015	ERR1515455	England & Wales	2011	Noninvasive	M1Global	sic-0002
	31	PRJEB12015	ERR1515456	England & Wales	2011	Noninvasive	M1Global	sic-0002
	32	PRJEB12015	ERR1515461	England & Wales	2011	Noninvasive	M1Global	sic-0001
	33	PRJEB12015	ERR1515466	England & Wales	2011	Noninvasive	M1Global	ud
	34	PRJEB12015	ERR1515477	England & Wales	2011	Noninvasive	M1Global	sic-0006
	35	PRJEB12015	ERR1515485	England & Wales	2011	Noninvasive	M1Global	sic-0002
	36	PRJEB12015	ERR1515489	England & Wales	2011	Noninvasive	M1Global	sic-0001
	37	PRJEB12015	ERR1515490	England & Wales	2011	Noninvasive	M1Global	sic-0007
	38	PRJEB12015	ERR1515431	England & Wales	2011	Noninvasive	M1INT	sic-0001
	39	PRJEB12015	ERR1515463	England & Wales	2011	Noninvasive	M1INT	sic-0001
	40	PRJEB12015	ERR1515483	England & Wales	2011	Noninvasive	M1UK	sic-0002
	41	PRJEB12015	ERR1515506	England & Wales	2012	Noninvasive	M1Global	sic-0001
	42	PRJEB12015	ERR1515514	England & Wales	2012	Noninvasive	M1Global	sic-0001
	43	PRJEB12015	ERR1515517	England & Wales	2012	Noninvasive	M1Global	ud
	44	PRJEB12015	ERR1515537	England & Wales	2012	Noninvasive	M1Global	sic-0001
	45	PRJEB12015	ERR1516058	England & Wales	2012	Noninvasive	M1Global	sic-0001
	46	PRJEB12015	ERR1515516	England & Wales	2012	Noninvasive	M1INT	sic-0148
	47	PRJEB12015	ERR1515525	England & Wales	2012	Noninvasive	M1UK	sic-0001
	48	PRJEB12015	ERR1515541	England & Wales	2012	Noninvasive	M1UK	sic-0002
	49	PRJEB12015	ERR1516059	England & Wales	2012	Noninvasive	M1UK	sic-0002
	50	PRJEB12015	ERR2532992	England & Wales	2013	Invasive	M1Global	sic-0006
	51	PRJEB12015	ERR2532993	England & Wales	2013	Invasive	M1Global	sic-0002
	52	PRJEB12015	ERR2532997	England & Wales	2013	Invasive	M1Global	ud
	53	PRJEB12015	ERR2533001	England & Wales	2013	Invasive	M1Global	sic-0001
	54	PRJEB12015	ERR2533005	England & Wales	2013	Invasive	M1Global	ud
	55	PRJEB12015	ERR2533008	England & Wales	2013	Invasive	M1Global	sic-0001
	56	PRJEB12015	ERR2533014	England & Wales	2013	Invasive	M1Global	sic-0002
	57	PRJEB12015	ERR2533017	England & Wales	2013	Invasive	M1Global	sic-0001
	58	PRJEB12015	ERR2533023	England & Wales	2013	Invasive	M1Global	sic-0001
	59	PRJEB12015	ERR2533027	England & Wales	2013	Invasive	M1Global	ud
	60	PRJEB12015	ERR2533029	England & Wales	2013	Invasive	M1Global	sic-0015
	61	PRJEB12015	ERR2533036	England & Wales	2013	Invasive	M1Global	sic-0111
	62	PRJEB12015	ERR2533042	England & Wales	2013	Invasive	M1Global	sic-0001
	63	PRJEB12015	ERR2533045	England & Wales	2013	Invasive	M1Global	ud
	64	PRJEB12015	ERR2533049	England & Wales	2013	Invasive	M1Global	sic-0002
	65	PRJEB12015	ERR2533050	England & Wales	2013	Invasive	M1Global	sic-0001
	66	PRJEB12015	ERR2533051	England & Wales	2013	Invasive	M1Global	sic-0053
	67	PRJEB12015	ERR2533055	England & Wales	2013	Invasive	M1Global	sic-0001
	68	PRJEB12015	ERR2533058	England & Wales	2013	Invasive	M1Global	sic-0002
	69	PRJEB12015	ERR2533060	England & Wales	2013	Invasive	M1Global	sic-0001
	70	PRJEB12015	ERR2533061	England & Wales	2013	Invasive	M1Global	sic-0001
	71	PRJEB12015	ERR2533064	England & Wales	2013	Invasive	M1Global	sic-0001
	72	PRJEB12015	ERR2533065	England & Wales	2013	Invasive	M1Global	sic-0020
	73	PRJEB12015	ERR2533069	England & Wales	2013	Invasive	M1Global	sic-0001
	74	PRJEB12015	ERR2533070	England & Wales	2013	Invasive	M1Global	sic-0007
	75	PRJEB12015	ERR2533071	England & Wales	2013	Invasive	M1Global	sic-0002
	76	PRJEB12015	ERR2533073	England & Wales	2013	Invasive	M1Global	sic-0083
	77	PRJEB12015	ERR2533075	England & Wales	2013	Invasive	M1Global	sic-0005
	78	PRJEB12015	ERR2533077	England & Wales	2013	Invasive	M1Global	sic-0001
	79	PRJEB12015	ERR2533080	England & Wales	2013	Invasive	M1Global	sic-0001
	80	PRJEB12015	ERR2533081	England & Wales	2013	Invasive	M1Global	sic-0001
	81	PRJEB12015	ERR2533087	England & Wales	2013	Invasive	M1Global	sic-0002
	82	PRJEB12015	ERR2533089	England & Wales	2013	Invasive	M1Global	sic-0053
	83	PRJEB12015	ERR2533096	England & Wales	2013	Invasive	M1Global	sic-0001
	84	PRJEB12015	ERR2533099	England & Wales	2013	Invasive	M1Global	sic-0001
	85	PRJEB12015	ERR2533102	England & Wales	2013	Invasive	M1Global	sic-0025
	86	PRJEB12015	ERR2533106	England & Wales	2013	Invasive	M1Global	sic-0002
	87	PRJEB12015	ERR2533109	England & Wales	2013	Invasive	M1Global	sic-0001
	88	PRJEB12015	ERR2533110	England & Wales	2013	Invasive	M1Global	sic-0001
	89	PRJEB12015	ERR2533111	England & Wales	2013	Invasive	M1Global	sic-0001
	90	PRJEB12015	ERR2533114	England & Wales	2013	Invasive	M1Global	ud
	91	PRJEB12015	ERR2533119	England & Wales	2013	Invasive	M1Global	ud
	92	PRJEB12015	ERR2533125	England & Wales	2013	Invasive	M1Global	ud
	93	PRJEB12015	ERR2533128	England & Wales	2013	Invasive	M1Global	ud
	94	PRJEB12015	ERR2533131	England & Wales	2013	Invasive	M1Global	sic-0002
	95	PRJEB12015	ERR2533145	England & Wales	2013	Invasive	M1Global	sic-0001
	96	PRJEB12015	ERR2533146	England & Wales	2013	Invasive	M1Global	sic-0001
	97	PRJEB12015	ERR2533147	England & Wales	2013	Invasive	M1Global	sic-0001
	98	PRJEB12015	ERR2533151	England & Wales	2013	Invasive	M1Global	sic-0015
	99	PRJEB12015	ERR2533157	England & Wales	2013	Invasive	M1Global	sic-0001
	100	PRJEB12015	ERR2533161	England & Wales	2013	Invasive	M1Global	sic-0001
	101	PRJEB12015	ERR2533176	England & Wales	2013	Invasive	M1Global	sic-0002
	102	PRJEB12015	ERR2532995	England & Wales	2013	Invasive	M1INT	sic-0066
	103	PRJEB12015	ERR2532996	England & Wales	2013	Invasive	M1INT	sic-0031
	104	PRJEB12015	ERR2533016	England & Wales	2013	Invasive	M1INT	sic-0001
	105	PRJEB12015	ERR2533020	England & Wales	2013	Invasive	M1INT	sic-0001
	106	PRJEB12015	ERR2533026	England & Wales	2013	Invasive	M1INT	sic-0001
	107	PRJEB12015	ERR2533032	England & Wales	2013	Invasive	M1INT	ud
	108	PRJEB12015	ERR2533039	England & Wales	2013	Invasive	M1INT	sic-0001
	109	PRJEB12015	ERR2533053	England & Wales	2013	Invasive	M1INT	sic-0144
	110	PRJEB12015	ERR2533054	England & Wales	2013	Invasive	M1INT	sic-0001
	111	PRJEB12015	ERR2533104	England & Wales	2013	Invasive	M1INT	sic-0001
	112	PRJEB12015	ERR2533115	England & Wales	2013	Invasive	M1INT	sic-0001
	113	PRJEB12015	ERR2533123	England & Wales	2013	Invasive	M1INT	sic-0031
	114	PRJEB12015	ERR2533124	England & Wales	2013	Invasive	M1INT	ud
	115	PRJEB12015	ERR2533132	England & Wales	2013	Invasive	M1INT	sic-0031
	116	PRJEB12015	ERR2533139	England & Wales	2013	Invasive	M1INT	sic-0031
	117	PRJEB12015	ERR2533141	England & Wales	2013	Invasive	M1INT	sic-0031
	118	PRJEB12015	ERR2533142	England & Wales	2013	Invasive	M1INT	ud
	119	PRJEB12015	ERR2533148	England & Wales	2013	Invasive	M1INT	sic-0113
	120	PRJEB12015	ERR2533149	England & Wales	2013	Invasive	M1INT	ud
	121	PRJEB12015	ERR2533156	England & Wales	2013	Invasive	M1INT	ud
	122	PRJEB12015	ERR2533162	England & Wales	2013	Invasive	M1INT	sic-0001
	123	PRJEB12015	ERR2533170	England & Wales	2013	Invasive	M1INT	sic-0001
	124	PRJEB12015	ERR2532994	England & Wales	2013	Invasive	M1UK	sic-0001
	125	PRJEB12015	ERR2532998	England & Wales	2013	Invasive	M1UK	sic-0025
	126	PRJEB12015	ERR2532999	England & Wales	2013	Invasive	M1UK	sic-0001
	127	PRJEB12015	ERR2533000	England & Wales	2013	Invasive	M1UK	sic-0001
	128	PRJEB12015	ERR2533002	England & Wales	2013	Invasive	M1UK	sic-0002
	129	PRJEB12015	ERR2533003	England & Wales	2013	Invasive	M1UK	sic-0002
	130	PRJEB12015	ERR2533004	England & Wales	2013	Invasive	M1UK	sic-0001
	131	PRJEB12015	ERR2533006	England & Wales	2013	Invasive	M1UK	sic-0001
	132	PRJEB12015	ERR2533007	England & Wales	2013	Invasive	M1UK	sic-0002
	133	PRJEB12015	ERR2533009	England & Wales	2013	Invasive	M1UK	sic-0001
	134	PRJEB12015	ERR2533010	England & Wales	2013	Invasive	M1UK	sic-0001
	135	PRJEB12015	ERR2533011	England & Wales	2013	Invasive	M1UK	sic-0002
	136	PRJEB12015	ERR2533012	England & Wales	2013	Invasive	M1UK	sic-0001
	137	PRJEB12015	ERR2533013	England & Wales	2013	Invasive	M1UK	ud
	138	PRJEB12015	ERR2533015	England & Wales	2013	Invasive	M1UK	sic-0001
	139	PRJEB12015	ERR2533018	England & Wales	2013	Invasive	M1UK	sic-0080
	140	PRJEB12015	ERR2533019	England & Wales	2013	Invasive	M1UK	sic-0001
	141	PRJEB12015	ERR2533021	England & Wales	2013	Invasive	M1UK	sic-0011
	142	PRJEB12015	ERR2533024	England & Wales	2013	Invasive	M1UK	sic-0001
	143	PRJEB12015	ERR2533025	England & Wales	2013	Invasive	M1UK	sic-0001
	144	PRJEB12015	ERR2533028	England & Wales	2013	Invasive	M1UK	sic-0002
	145	PRJEB12015	ERR2533030	England & Wales	2013	Invasive	M1UK	sic-0001
	146	PRJEB12015	ERR2533031	England & Wales	2013	Invasive	M1UK	sic-0001
	147	PRJEB12015	ERR2533033	England & Wales	2013	Invasive	M1UK	sic-0001
	148	PRJEB12015	ERR2533034	England & Wales	2013	Invasive	M1UK	sic-0001
	149	PRJEB12015	ERR2533035	England & Wales	2013	Invasive	M1UK	sic-0001
	150	PRJEB12015	ERR2533037	England & Wales	2013	Invasive	M1UK	sic-0002
	151	PRJEB12015	ERR2533038	England & Wales	2013	Invasive	M1UK	sic-0002
	152	PRJEB12015	ERR2533040	England & Wales	2013	Invasive	M1UK	ud
	153	PRJEB12015	ERR2533041	England & Wales	2013	Invasive	M1UK	sic-0002
	154	PRJEB12015	ERR2533044	England & Wales	2013	Invasive	M1UK	sic-0002
	155	PRJEB12015	ERR2533046	England & Wales	2013	Invasive	M1UK	sic-0001
	156	PRJEB12015	ERR2533047	England & Wales	2013	Invasive	M1UK	sic-0001
	157	PRJEB12015	ERR2533048	England & Wales	2013	Invasive	M1UK	sic-0002
	158	PRJEB12015	ERR2533052	England & Wales	2013	Invasive	M1UK	ud
	159	PRJEB12015	ERR2533056	England & Wales	2013	Invasive	M1UK	sic-0001
	160	PRJEB12015	ERR2533059	England & Wales	2013	Invasive	M1UK	ud
	161	PRJEB12015	ERR2533062	England & Wales	2013	Invasive	M1UK	sic-0001
	162	PRJEB12015	ERR2533063	England & Wales	2013	Invasive	M1UK	sic-0001
	163	PRJEB12015	ERR2533066	England & Wales	2013	Invasive	M1UK	sic-0005
	164	PRJEB12015	ERR2533067	England & Wales	2013	Invasive	M1UK	sic-0005
	165	PRJEB12015	ERR2533068	England & Wales	2013	Invasive	M1UK	ud
	166	PRJEB12015	ERR2533072	England & Wales	2013	Invasive	M1UK	sic-0001
	167	PRJEB12015	ERR2533074	England & Wales	2013	Invasive	M1UK	sic-0002
	168	PRJEB12015	ERR2533076	England & Wales	2013	Invasive	M1UK	sic-0008
	169	PRJEB12015	ERR2533078	England & Wales	2013	Invasive	M1UK	sic-0002
	170	PRJEB12015	ERR2533079	England & Wales	2013	Invasive	M1UK	sic-0002
	171	PRJEB12015	ERR2533082	England & Wales	2013	Invasive	M1UK	sic-0002
	172	PRJEB12015	ERR2533083	England & Wales	2013	Invasive	M1UK	sic-0001
	173	PRJEB12015	ERR2533084	England & Wales	2013	Invasive	M1UK	sic-0002
	174	PRJEB12015	ERR2533085	England & Wales	2013	Invasive	M1UK	sic-0001
	175	PRJEB12015	ERR2533086	England & Wales	2013	Invasive	M1UK	sic-0001
	176	PRJEB12015	ERR2533088	England & Wales	2013	Invasive	M1UK	sic-0001
	177	PRJEB12015	ERR2533090	England & Wales	2013	Invasive	M1UK	sic-0001
	178	PRJEB12015	ERR2533091	England & Wales	2013	Invasive	M1UK	sic-0001
	179	PRJEB12015	ERR2533092	England & Wales	2013	Invasive	M1UK	sic-0001
	180	PRJEB12015	ERR2533093	England & Wales	2013	Invasive	M1UK	sic-0001
	181	PRJEB12015	ERR2533094	England & Wales	2013	Invasive	M1UK	sic-0001
	182	PRJEB12015	ERR2533095	England & Wales	2013	Invasive	M1UK	sic-0001
	183	PRJEB12015	ERR2533097	England & Wales	2013	Invasive	M1UK	sic-0001
	184	PRJEB12015	ERR2533098	England & Wales	2013	Invasive	M1UK	sic-0001
	185	PRJEB12015	ERR2533100	England & Wales	2013	Invasive	M1UK	sic-0002
	186	PRJEB12015	ERR2533101	England & Wales	2013	Invasive	M1UK	ud
	187	PRJEB12015	ERR2533103	England & Wales	2013	Invasive	M1UK	sic-0001
	188	PRJEB12015	ERR2533105	England & Wales	2013	Invasive	M1UK	sic-0001
	189	PRJEB12015	ERR2533107	England & Wales	2013	Invasive	M1UK	ud
	190	PRJEB12015	ERR2533112	England & Wales	2013	Invasive	M1UK	sic-0002
	191	PRJEB12015	ERR2533113	England & Wales	2013	Invasive	M1UK	sic-0002
	192	PRJEB12015	ERR2533116	England & Wales	2013	Invasive	M1UK	sic-0002
	193	PRJEB12015	ERR2533117	England & Wales	2013	Invasive	M1UK	sic-0001
	194	PRJEB12015	ERR2533118	England & Wales	2013	Invasive	M1UK	sic-0002
	195	PRJEB12015	ERR2533120	England & Wales	2013	Invasive	M1UK	ud
	196	PRJEB12015	ERR2533121	England & Wales	2013	Invasive	M1UK	sic-0001
	197	PRJEB12015	ERR2533122	England & Wales	2013	Invasive	M1UK	sic-0001
	198	PRJEB12015	ERR2533126	England & Wales	2013	Invasive	M1UK	sic-0001
	199	PRJEB12015	ERR2533127	England & Wales	2013	Invasive	M1UK	sic-0001
	200	PRJEB12015	ERR2533129	England & Wales	2013	Invasive	M1UK	sic-0045
	201	PRJEB12015	ERR2533130	England & Wales	2013	Invasive	M1UK	ud
	202	PRJEB12015	ERR2533134	England & Wales	2013	Invasive	M1UK	sic-0020
	203	PRJEB12015	ERR2533135	England & Wales	2013	Invasive	M1UK	sic-0001
	204	PRJEB12015	ERR2533136	England & Wales	2013	Invasive	M1UK	ud
	205	PRJEB12015	ERR2533137	England & Wales	2013	Invasive	M1UK	sic-0001
	206	PRJEB12015	ERR2533138	England & Wales	2013	Invasive	M1UK	sic-0001
	207	PRJEB12015	ERR2533140	England & Wales	2013	Invasive	M1UK	sic-0001
	208	PRJEB12015	ERR2533143	England & Wales	2013	Invasive	M1UK	sic-0001
	209	PRJEB12015	ERR2533150	England & Wales	2013	Invasive	M1UK	sic-0001
	210	PRJEB12015	ERR2533152	England & Wales	2013	Invasive	M1UK	sic-0001
	211	PRJEB12015	ERR2533153	England & Wales	2013	Invasive	M1UK	sic-0001
	212	PRJEB12015	ERR2533154	England & Wales	2013	Invasive	M1UK	sic-0001
	213	PRJEB12015	ERR2533155	England & Wales	2013	Invasive	M1UK	ud
	214	PRJEB12015	ERR2533158	England & Wales	2013	Invasive	M1UK	sic-0001
	215	PRJEB12015	ERR2533159	England & Wales	2013	Invasive	M1UK	sic-0127
	216	PRJEB12015	ERR2533163	England & Wales	2013	Invasive	M1UK	sic-0002
	217	PRJEB12015	ERR2533164	England & Wales	2013	Invasive	M1UK	sic-0001
	218	PRJEB12015	ERR2533165	England & Wales	2013	Invasive	M1UK	sic-0001
	219	PRJEB12015	ERR2533166	England & Wales	2013	Invasive	M1UK	sic-0001
	220	PRJEB12015	ERR2533167	England & Wales	2013	Invasive	M1UK	sic-0001
	221	PRJEB12015	ERR2533168	England & Wales	2013	Invasive	M1UK	sic-0002
	222	PRJEB12015	ERR2533169	England & Wales	2013	Invasive	M1UK	sic-0002
	223	PRJEB12015	ERR2533171	England & Wales	2013	Invasive	M1UK	sic-0001
	224	PRJEB12015	ERR2533172	England & Wales	2013	Invasive	M1UK	sic-0001
	225	PRJEB12015	ERR2533173	England & Wales	2013	Invasive	M1UK	sic-0001
	226	PRJEB12015	ERR2533174	England & Wales	2013	Invasive	M1UK	sic-0003
	227	PRJEB12015	ERR2533175	England & Wales	2013	Invasive	M1UK	sic-0001
	228	PRJEB12015	ERR2533177	England & Wales	2013	Invasive	M1UK	sic-0001
	229	PRJEB12015	ERR2533178	England & Wales	2013	Invasive	M1UK	sic-0001
	230	PRJEB12015	ERR2533179	England & Wales	2013	Invasive	M1UK	sic-0001
	231	PRJEB12015	ERR2533191	England & Wales	2013	Invasive	M1UK	sic-0001
	232	PRJEB12015	ERR2533202	England & Wales	2013	Invasive	M1UK	sic-0001
	233	PRJEB12015	ERR2533206	England & Wales	2013	Invasive	M1UK	sic-0001
	234	PRJEB12015	ERR2533343	England & Wales	2013	Invasive	M1UK	sic-0001
	235	PRJEB12015	ERR2533344	England & Wales	2013	Invasive	M1UK	sic-0045
	236	PRJEB12015	ERR2533345	England & Wales	2013	Invasive	M1UK	sic-0002
	237	PRJEB12015	ERR2533368	England & Wales	2013	Invasive	M1UK	sic-0001
	238	PRJEB12015	ERR1515567	England & Wales	2014	Noninvasive	M1Global	sic-0001
	239	PRJEB12015	ERR1515581	England & Wales	2014	Noninvasive	M1Global	sic-0006
	240	PRJEB12015	ERR1515620	England & Wales	2014	Noninvasive	M1Global	sic-0006
	241	PRJEB12015	ERR1515630	England & Wales	2014	Noninvasive	M1Global	sic-0068
	242	PRJEB12015	ERR1515658	England & Wales	2014	Noninvasive	M1Global	sic-0122
	243	PRJEB12015	ERR1515562	England & Wales	2014	Noninvasive	M1UK	sic-0001
	244	PRJEB12015	ERR1515580	England & Wales	2014	Noninvasive	M1UK	sic-0001
	245	PRJEB12015	ERR1515613	England & Wales	2014	Noninvasive	M1UK	sic-0002
	246	PRJEB12015	ERR1515622	England & Wales	2014	Noninvasive	M1UK	sic-0002
	247	PRJEB12015	ERR1515862	England & Wales	2015	Noninvasive	M1Global	sic-0068
	248	PRJEB12015	ERR1515875	England & Wales	2015	Noninvasive	M1Global	sic-0147
	249	PRJEB12015	ERR1515898	England & Wales	2015	Noninvasive	M1Global	sic-0018
	250	PRJEB12015	ERR1515929	England & Wales	2015	Noninvasive	M1Global	sic-0001
	251	PRJEB12015	ERR1515935	England & Wales	2015	Noninvasive	M1Global	sic-0007
	252	PRJEB12015	ERR1515948	England & Wales	2015	Noninvasive	M1Global	sic-0007
	253	PRJEB12015	ERR1515976	England & Wales	2015	Noninvasive	M1Global	sic-0007
	254	PRJEB12015	ERR1515992	England & Wales	2015	Noninvasive	M1Global	sic-0033
	255	PRJEB12015	ERR1516022	England & Wales	2015	Noninvasive	M1Global	sic-0052
	256	PRJEB12015	ERR1515861	England & Wales	2015	Noninvasive	M1UK	sic-0001
	257	PRJEB12015	ERR1515869	England & Wales	2015	Noninvasive	M1UK	sic-0001
	258	PRJEB12015	ERR1515872	England & Wales	2015	Noninvasive	M1UK	sic-0001
	259	PRJEB12015	ERR1515930	England & Wales	2015	Noninvasive	M1UK	sic-0001
	260	PRJEB12015	ERR1515946	England & Wales	2015	Noninvasive	M1UK	sic-0009
	261	PRJEB12015	ERR1515952	England & Wales	2015	Noninvasive	M1UK	sic-0002
	262	PRJEB12015	ERR1515962	England & Wales	2015	Noninvasive	M1UK	sic-0002
	263	PRJEB12015	ERR1515967	England & Wales	2015	Noninvasive	M1UK	sic-0002
	264	PRJEB12015	ERR1515972	England & Wales	2015	Noninvasive	M1UK	sic-0050
	265	PRJEB12015	ERR1515979	England & Wales	2015	Noninvasive	M1UK	sic-0001
	266	PRJEB12015	ERR1515980	England & Wales	2015	Noninvasive	M1UK	sic-0009
	267	PRJEB12015	ERR1515982	England & Wales	2015	Noninvasive	M1UK	sic-0009
	268	PRJEB12015	ERR1515991	England & Wales	2015	Noninvasive	M1UK	sic-0001
	269	PRJEB12015	ERR1515994	England & Wales	2015	Noninvasive	M1UK	sic-0001
	270	PRJEB12015	ERR1515996	England & Wales	2015	Noninvasive	M1UK	sic-0009
	271	PRJEB12015	ERR1516009	England & Wales	2015	Noninvasive	M1UK	sic-0009
	272	PRJEB12015	ERR1516014	England & Wales	2015	Noninvasive	M1UK	sic-0002
	273	PRJEB12015	ERR1516026	England & Wales	2015	Noninvasive	M1UK	sic-0002
	274	PRJEB12015	ERR1516027	England & Wales	2015	Noninvasive	M1UK	sic-0009
	275	PRJEB12015	ERR1516037	England & Wales	2015	Noninvasive	M1UK	ud
	276	PRJEB12015	ERR1516041	England & Wales	2015	Noninvasive	M1UK	sic-0001
	277	PRJEB12015	ERR1516045	England & Wales	2015	Noninvasive	M1UK	sic-0001
	278	PRJEB12015	ERR2396408	England & Wales	2016	Noninvasive	M1Global	sic-0007
	279	PRJEB12015	ERR2396414	England & Wales	2016	Noninvasive	M1Global	sic-0044
	280	PRJEB12015	ERR2396419	England & Wales	2016	Noninvasive	M1Global	sic-0062
	281	PRJEB12015	ERR2396429	England & Wales	2016	Noninvasive	M1Global	sic-0001
	282	PRJEB12015	ERR2396433	England & Wales	2016	Noninvasive	M1Global	sic-0029
	283	PRJEB12015	ERR2396435	England & Wales	2016	Noninvasive	M1Global	sic-0029
	284	PRJEB12015	ERR2396437	England & Wales	2016	Noninvasive	M1Global	sic-0029
	285	PRJEB12015	ERR2396438	England & Wales	2016	Noninvasive	M1Global	sic-0029
	286	PRJEB12015	ERR2396439	England & Wales	2016	Noninvasive	M1Global	sic-0029
	287	PRJEB12015	ERR2396440	England & Wales	2016	Noninvasive	M1Global	sic-0001
	288	PRJEB12015	ERR2396441	England & Wales	2016	Noninvasive	M1Global	sic-0095
	289	PRJEB12015	ERR2396442	England & Wales	2016	Noninvasive	M1Global	sic-0001
	290	PRJEB12015	ERR2396446	England & Wales	2016	Noninvasive	M1Global	sic-0029
	291	PRJEB12015	ERR2396449	England & Wales	2016	Noninvasive	M1Global	sic-0006
	292	PRJEB12015	ERR2396452	England & Wales	2016	Noninvasive	M1Global	sic-0018
	293	PRJEB12015	ERR2533181	England & Wales	2016	Invasive	M1Global	sic-0007
	294	PRJEB12015	ERR2533192	England & Wales	2016	Invasive	M1Global	sic-0033
	295	PRJEB12015	ERR2533196	England & Wales	2016	Invasive	M1Global	sic-0007
	296	PRJEB12015	ERR2533200	England & Wales	2016	Invasive	M1Global	sic-0001
	297	PRJEB12015	ERR2533205	England & Wales	2016	Invasive	M1Global	sic-0033
	298	PRJEB12015	ERR2533215	England & Wales	2016	Invasive	M1Global	sic-0161
	299	PRJEB12015	ERR2533251	England & Wales	2016	Invasive	M1Global	sic-0124
	300	PRJEB12015	ERR2533261	England & Wales	2016	Invasive	M1Global	ud
	301	PRJEB12015	ERR2533268	England & Wales	2016	Invasive	M1Global	sic-0001
	302	PRJEB12015	ERR2533280	England & Wales	2016	Invasive	M1Global	sic-0001
	303	PRJEB12015	ERR2533293	England & Wales	2016	Invasive	M1Global	sic-0001
	304	PRJEB12015	ERR2533304	England & Wales	2016	Invasive	M1Global	sic-0043
	305	PRJEB12015	ERR2533311	England & Wales	2016	Invasive	M1Global	sic-0044
	306	PRJEB12015	ERR2533317	England & Wales	2016	Invasive	M1Global	sic-0001
	307	PRJEB12015	ERR2533360	England & Wales	2016	Invasive	M1Global	sic-0033
	308	PRJEB12015	ERR2533369	England & Wales	2016	Invasive	M1Global	sic-0006
	309	PRJEB12015	ERR2533383	England & Wales	2016	Invasive	M1Global	sic-0001
	310	PRJEB12015	ERR2533387	England & Wales	2016	Invasive	M1Global	ud
	311	PRJEB12015	ERR2533400	England & Wales	2016	Invasive	M1Global	sic-0044
	312	PRJEB12015	ERR2533407	England & Wales	2016	Invasive	M1Global	sic-0001
	313	PRJEB12015	ERR2533409	England & Wales	2016	Invasive	M1Global	sic-0002
	314	PRJEB12015	ERR2533413	England & Wales	2016	Invasive	M1Global	ud
	315	PRJEB12015	ERR2533426	England & Wales	2016	Invasive	M1Global	sic-0098
	316	PRJEB12015	ERR2533184	England & Wales	2016	Invasive	M1INT	sic-0121
	317	PRJEB12015	ERR2533194	England & Wales	2016	Invasive	M1INT	sic-0001
	318	PRJEB12015	ERR2533230	England & Wales	2016	Invasive	M1INT	sic-0001
	319	PRJEB12015	ERR2533235	England & Wales	2016	Invasive	M1INT	sic-0001
	320	PRJEB12015	ERR2533270	England & Wales	2016	Invasive	M1INT	sic-0001
	321	PRJEB12015	ERR2533292	England & Wales	2016	Invasive	M1INT	sic-0001
	322	PRJEB12015	ERR2533316	England & Wales	2016	Invasive	M1INT	sic-0003
	323	PRJEB12015	ERR2533392	England & Wales	2016	Invasive	M1INT	sic-0001
	324	PRJEB12015	ERR2396413	England & Wales	2016	Noninvasive	M1UK	sic-0001
	325	PRJEB12015	ERR2396418	England & Wales	2016	Noninvasive	M1UK	sic-0041
	326	PRJEB12015	ERR2396420	England & Wales	2016	Noninvasive	M1UK	sic-0001
	327	PRJEB12015	ERR2396421	England & Wales	2016	Noninvasive	M1UK	sic-0001
	328	PRJEB12015	ERR2396422	England & Wales	2016	Noninvasive	M1UK	sic-0001
	329	PRJEB12015	ERR2396423	England & Wales	2016	Noninvasive	M1UK	sic-0001
	330	PRJEB12015	ERR2396424	England & Wales	2016	Noninvasive	M1UK	sic-0009
	331	PRJEB12015	ERR2396425	England & Wales	2016	Noninvasive	M1UK	sic-0001
	332	PRJEB12015	ERR2396426	England & Wales	2016	Noninvasive	M1UK	sic-0001
	333	PRJEB12015	ERR2396427	England & Wales	2016	Noninvasive	M1UK	ud
	334	PRJEB12015	ERR2396428	England & Wales	2016	Noninvasive	M1UK	sic-0001
	335	PRJEB12015	ERR2396430	England & Wales	2016	Noninvasive	M1UK	sic-0009
	336	PRJEB12015	ERR2396434	England & Wales	2016	Noninvasive	M1UK	sic-0001
	337	PRJEB12015	ERR2396436	England & Wales	2016	Noninvasive	M1UK	sic-0001
	338	PRJEB12015	ERR2396443	England & Wales	2016	Noninvasive	M1UK	sic-0008
	339	PRJEB12015	ERR2396445	England & Wales	2016	Noninvasive	M1UK	sic-0002
	340	PRJEB12015	ERR2396447	England & Wales	2016	Noninvasive	M1UK	sic-0001
	341	PRJEB12015	ERR2396448	England & Wales	2016	Noninvasive	M1UK	sic-0009
	342	PRJEB12015	ERR2396451	England & Wales	2016	Noninvasive	M1UK	sic-0001
	343	PRJEB12015	ERR2396453	England & Wales	2016	Noninvasive	M1UK	ud
	344	PRJEB12015	ERR2396454	England & Wales	2016	Noninvasive	M1UK	sic-0002
	345	PRJEB12015	ERR2396455	England & Wales	2016	Noninvasive	M1UK	sic-0001
	346	PRJEB12015	ERR2396456	England & Wales	2016	Noninvasive	M1UK	sic-0001
	347	PRJEB12015	ERR2396457	England & Wales	2016	Noninvasive	M1UK	sic-0002
	348	PRJEB12015	ERR2396458	England & Wales	2016	Noninvasive	M1UK	sic-0001
	349	PRJEB12015	ERR2396459	England & Wales	2016	Noninvasive	M1UK	sic-0009
	350	PRJEB12015	ERR2396461	England & Wales	2016	Noninvasive	M1UK	sic-0041
	351	PRJEB12015	ERR2396462	England & Wales	2016	Noninvasive	M1UK	sic-0009
	352	PRJEB12015	ERR2396463	England & Wales	2016	Noninvasive	M1UK	sic-0028
	353	PRJEB12015	ERR2533180	England & Wales	2016	Invasive	M1UK	sic-0002
	354	PRJEB12015	ERR2533182	England & Wales	2016	Invasive	M1UK	sic-0094
	355	PRJEB12015	ERR2533183	England & Wales	2016	Invasive	M1UK	sic-0005
	356	PRJEB12015	ERR2533185	England & Wales	2016	Invasive	M1UK	sic-0001
	357	PRJEB12015	ERR2533186	England & Wales	2016	Invasive	M1UK	sic-0001
	358	PRJEB12015	ERR2533187	England & Wales	2016	Invasive	M1UK	sic-0001
	359	PRJEB12015	ERR2533188	England & Wales	2016	Invasive	M1UK	sic-0002
	360	PRJEB12015	ERR2533189	England & Wales	2016	Invasive	M1UK	sic-0002
	361	PRJEB12015	ERR2533190	England & Wales	2016	Invasive	M1UK	sic-0001
	362	PRJEB12015	ERR2533193	England & Wales	2016	Invasive	M1UK	ud
	363	PRJEB12015	ERR2533195	England & Wales	2016	Invasive	M1UK	ud
	364	PRJEB12015	ERR2533197	England & Wales	2016	Invasive	M1UK	sic-0002
	365	PRJEB12015	ERR2533198	England & Wales	2016	Invasive	M1UK	sic-0001
	366	PRJEB12015	ERR2533199	England & Wales	2016	Invasive	M1UK	sic-0001
	367	PRJEB12015	ERR2533201	England & Wales	2016	Invasive	M1UK	sic-0001
	368	PRJEB12015	ERR2533203	England & Wales	2016	Invasive	M1UK	sic-0002
	369	PRJEB12015	ERR2533204	England & Wales	2016	Invasive	M1UK	sic-0001
	370	PRJEB12015	ERR2533207	England & Wales	2016	Invasive	M1UK	sic-0149
	371	PRJEB12015	ERR2533208	England & Wales	2016	Invasive	M1UK	sic-0001
	372	PRJEB12015	ERR2533209	England & Wales	2016	Invasive	M1UK	ud
	373	PRJEB12015	ERR2533210	England & Wales	2016	Invasive	M1UK	sic-0001
	374	PRJEB12015	ERR2533211	England & Wales	2016	Invasive	M1UK	sic-0005
	375	PRJEB12015	ERR2533212	England & Wales	2016	Invasive	M1UK	sic-0002
	376	PRJEB12015	ERR2533213	England & Wales	2016	Invasive	M1UK	sic-0001
	377	PRJEB12015	ERR2533214	England & Wales	2016	Invasive	M1UK	sic-0001
	378	PRJEB12015	ERR2533216	England & Wales	2016	Invasive	M1UK	sic-0001
	379	PRJEB12015	ERR2533217	England & Wales	2016	Invasive	M1UK	sic-0001
	380	PRJEB12015	ERR2533218	England & Wales	2016	Invasive	M1UK	sic-0001
	381	PRJEB12015	ERR2533219	England & Wales	2016	Invasive	M1UK	sic-0002
	382	PRJEB12015	ERR2533220	England & Wales	2016	Invasive	M1UK	sic-0001
	383	PRJEB12015	ERR2533221	England & Wales	2016	Invasive	M1UK	sic-0022
	384	PRJEB12015	ERR2533222	England & Wales	2016	Invasive	M1UK	sic-0001
	385	PRJEB12015	ERR2533223	England & Wales	2016	Invasive	M1UK	sic-0016
	386	PRJEB12015	ERR2533224	England & Wales	2016	Invasive	M1UK	sic-0001
	387	PRJEB12015	ERR2533225	England & Wales	2016	Invasive	M1UK	ud
	388	PRJEB12015	ERR2533226	England & Wales	2016	Invasive	M1UK	sic-0001
	389	PRJEB12015	ERR2533227	England & Wales	2016	Invasive	M1UK	sic-0001
	390	PRJEB12015	ERR2533228	England & Wales	2016	Invasive	M1UK	sic-0001
	391	PRJEB12015	ERR2533229	England & Wales	2016	Invasive	M1UK	sic-0002
	392	PRJEB12015	ERR2533231	England & Wales	2016	Invasive	M1UK	sic-0011
	393	PRJEB12015	ERR2533232	England & Wales	2016	Invasive	M1UK	sic-0001
	394	PRJEB12015	ERR2533233	England & Wales	2016	Invasive	M1UK	sic-0001
	395	PRJEB12015	ERR2533234	England & Wales	2016	Invasive	M1UK	sic-0128
	396	PRJEB12015	ERR2533236	England & Wales	2016	Invasive	M1UK	sic-0002
	397	PRJEB12015	ERR2533237	England & Wales	2016	Invasive	M1UK	sic-0001
	398	PRJEB12015	ERR2533238	England & Wales	2016	Invasive	M1UK	sic-0001
	399	PRJEB12015	ERR2533239	England & Wales	2016	Invasive	M1UK	sic-0001
	400	PRJEB12015	ERR2533240	England & Wales	2016	Invasive	M1UK	sic-0001
	401	PRJEB12015	ERR2533242	England & Wales	2016	Invasive	M1UK	sic-0001
	402	PRJEB12015	ERR2533243	England & Wales	2016	Invasive	M1UK	sic-0001
	403	PRJEB12015	ERR2533244	England & Wales	2016	Invasive	M1UK	sic-0005
	404	PRJEB12015	ERR2533245	England & Wales	2016	Invasive	M1UK	sic-0001
	405	PRJEB12015	ERR2533247	England & Wales	2016	Invasive	M1UK	sic-0002
	406	PRJEB12015	ERR2533248	England & Wales	2016	Invasive	M1UK	sic-0001
	407	PRJEB12015	ERR2533249	England & Wales	2016	Invasive	M1UK	sic-0001
	408	PRJEB12015	ERR2533250	England & Wales	2016	Invasive	M1UK	sic-0001
	409	PRJEB12015	ERR2533252	England & Wales	2016	Invasive	M1UK	sic-0022
	410	PRJEB12015	ERR2533253	England & Wales	2016	Invasive	M1UK	sic-0001
	411	PRJEB12015	ERR2533254	England & Wales	2016	Invasive	M1UK	sic-0001
	412	PRJEB12015	ERR2533255	England & Wales	2016	Invasive	M1UK	sic-0001
	413	PRJEB12015	ERR2533256	England & Wales	2016	Invasive	M1UK	sic-0001
	414	PRJEB12015	ERR2533257	England & Wales	2016	Invasive	M1UK	sic-0002
	415	PRJEB12015	ERR2533258	England & Wales	2016	Invasive	M1UK	ud
	416	PRJEB12015	ERR2533259	England & Wales	2016	Invasive	M1UK	sic-0002
	417	PRJEB12015	ERR2533260	England & Wales	2016	Invasive	M1UK	sic-0001
	418	PRJEB12015	ERR2533262	England & Wales	2016	Invasive	M1UK	sic-0001
	419	PRJEB12015	ERR2533263	England & Wales	2016	Invasive	M1UK	ud
	420	PRJEB12015	ERR2533264	England & Wales	2016	Invasive	M1UK	sic-0001
	421	PRJEB12015	ERR2533265	England & Wales	2016	Invasive	M1UK	ud
	422	PRJEB12015	ERR2533266	England & Wales	2016	Invasive	M1UK	sic-0001
	423	PRJEB12015	ERR2533267	England & Wales	2016	Invasive	M1UK	sic-0001
	424	PRJEB12015	ERR2533269	England & Wales	2016	Invasive	M1UK	sic-0002
	425	PRJEB12015	ERR2533271	England & Wales	2016	Invasive	M1UK	sic-0001
	426	PRJEB12015	ERR2533272	England & Wales	2016	Invasive	M1UK	sic-0001
	427	PRJEB12015	ERR2533273	England & Wales	2016	Invasive	M1UK	sic-0001
	428	PRJEB12015	ERR2533274	England & Wales	2016	Invasive	M1UK	sic-0001
	429	PRJEB12015	ERR2533275	England & Wales	2016	Invasive	M1UK	sic-0001
	430	PRJEB12015	ERR2533276	England & Wales	2016	Invasive	M1UK	sic-0001
	431	PRJEB12015	ERR2533277	England & Wales	2016	Invasive	M1UK	sic-0002
	432	PRJEB12015	ERR2533278	England & Wales	2016	Invasive	M1UK	sic-0048
	433	PRJEB12015	ERR2533279	England & Wales	2016	Invasive	M1UK	sic-0001
	434	PRJEB12015	ERR2533281	England & Wales	2016	Invasive	M1UK	sic-0001
	435	PRJEB12015	ERR2533282	England & Wales	2016	Invasive	M1UK	sic-0003
	436	PRJEB12015	ERR2533283	England & Wales	2016	Invasive	M1UK	sic-0001
	437	PRJEB12015	ERR2533284	England & Wales	2016	Invasive	M1UK	sic-0001
	438	PRJEB12015	ERR2533285	England & Wales	2016	Invasive	M1UK	sic-0005
	439	PRJEB12015	ERR2533286	England & Wales	2016	Invasive	M1UK	sic-0001
	440	PRJEB12015	ERR2533287	England & Wales	2016	Invasive	M1UK	sic-0001
	441	PRJEB12015	ERR2533288	England & Wales	2016	Invasive	M1UK	sic-0003
	442	PRJEB12015	ERR2533289	England & Wales	2016	Invasive	M1UK	sic-0046
	443	PRJEB12015	ERR2533290	England & Wales	2016	Invasive	M1UK	sic-0001
	444	PRJEB12015	ERR2533291	England & Wales	2016	Invasive	M1UK	sic-0001
	445	PRJEB12015	ERR2533294	England & Wales	2016	Invasive	M1UK	sic-0020
	446	PRJEB12015	ERR2533295	England & Wales	2016	Invasive	M1UK	sic-0001
	447	PRJEB12015	ERR2533296	England & Wales	2016	Invasive	M1UK	sic-0021
	448	PRJEB12015	ERR2533297	England & Wales	2016	Invasive	M1UK	ud
	449	PRJEB12015	ERR2533298	England & Wales	2016	Invasive	M1UK	ud
	450	PRJEB12015	ERR2533299	England & Wales	2016	Invasive	M1UK	sic-0002
	451	PRJEB12015	ERR2533300	England & Wales	2016	Invasive	M1UK	sic-0001
	452	PRJEB12015	ERR2533301	England & Wales	2016	Invasive	M1UK	sic-0001
	453	PRJEB12015	ERR2533302	England & Wales	2016	Invasive	M1UK	sic-0001
	454	PRJEB12015	ERR2533303	England & Wales	2016	Invasive	M1UK	sic-0016
	455	PRJEB12015	ERR2533305	England & Wales	2016	Invasive	M1UK	sic-0001
	456	PRJEB12015	ERR2533306	England & Wales	2016	Invasive	M1UK	sic-0001
	457	PRJEB12015	ERR2533307	England & Wales	2016	Invasive	M1UK	sic-0154
	458	PRJEB12015	ERR2533308	England & Wales	2016	Invasive	M1UK	sic-0001
	459	PRJEB12015	ERR2533309	England & Wales	2016	Invasive	M1UK	sic-0002
	460	PRJEB12015	ERR2533310	England & Wales	2016	Invasive	M1UK	sic-0001
	461	PRJEB12015	ERR2533312	England & Wales	2016	Invasive	M1UK	sic-0001
	462	PRJEB12015	ERR2533313	England & Wales	2016	Invasive	M1UK	sic-0001
	463	PRJEB12015	ERR2533314	England & Wales	2016	Invasive	M1UK	sic-0001
	464	PRJEB12015	ERR2533315	England & Wales	2016	Invasive	M1UK	sic-0001
	465	PRJEB12015	ERR2533318	England & Wales	2016	Invasive	M1UK	ud
	466	PRJEB12015	ERR2533319	England & Wales	2016	Invasive	M1UK	sic-0048
	467	PRJEB12015	ERR2533320	England & Wales	2016	Invasive	M1UK	sic-0028
	468	PRJEB12015	ERR2533321	England & Wales	2016	Invasive	M1UK	sic-0028
	469	PRJEB12015	ERR2533322	England & Wales	2016	Invasive	M1UK	sic-0001
	470	PRJEB12015	ERR2533323	England & Wales	2016	Invasive	M1UK	sic-0001
	471	PRJEB12015	ERR2533324	England & Wales	2016	Invasive	M1UK	sic-0001
	472	PRJEB12015	ERR2533325	England & Wales	2016	Invasive	M1UK	sic-0005
	473	PRJEB12015	ERR2533326	England & Wales	2016	Invasive	M1UK	ud
	474	PRJEB12015	ERR2533327	England & Wales	2016	Invasive	M1UK	sic-0001
	475	PRJEB12015	ERR2533328	England & Wales	2016	Invasive	M1UK	sic-0005
	476	PRJEB12015	ERR2533329	England & Wales	2016	Invasive	M1UK	sic-0002
	477	PRJEB12015	ERR2533330	England & Wales	2016	Invasive	M1UK	sic-0018
	478	PRJEB12015	ERR2533331	England & Wales	2016	Invasive	M1UK	sic-0146
	479	PRJEB12015	ERR2533332	England & Wales	2016	Invasive	M1UK	sic-0002
	480	PRJEB12015	ERR2533333	England & Wales	2016	Invasive	M1UK	sic-0001
	481	PRJEB12015	ERR2533334	England & Wales	2016	Invasive	M1UK	sic-0001
	482	PRJEB12015	ERR2533335	England & Wales	2016	Invasive	M1UK	sic-0001
	483	PRJEB12015	ERR2533336	England & Wales	2016	Invasive	M1UK	sic-0001
	484	PRJEB12015	ERR2533337	England & Wales	2016	Invasive	M1UK	sic-0001
	485	PRJEB12015	ERR2533338	England & Wales	2016	Invasive	M1UK	sic-0001
	486	PRJEB12015	ERR2533339	England & Wales	2016	Invasive	M1UK	sic-0001
	487	PRJEB12015	ERR2533340	England & Wales	2016	Invasive	M1UK	sic-0001
	488	PRJEB12015	ERR2533342	England & Wales	2016	Invasive	M1UK	sic-0002
	489	PRJEB12015	ERR2533346	England & Wales	2016	Invasive	M1UK	sic-0001
	490	PRJEB12015	ERR2533347	England & Wales	2016	Invasive	M1UK	sic-0001
	491	PRJEB12015	ERR2533348	England & Wales	2016	Invasive	M1UK	sic-0001
	492	PRJEB12015	ERR2533349	England & Wales	2016	Invasive	M1UK	sic-0002
	493	PRJEB12015	ERR2533350	England & Wales	2016	Invasive	M1UK	sic-0021
	494	PRJEB12015	ERR2533351	England & Wales	2016	Invasive	M1UK	sic-0108
	495	PRJEB12015	ERR2533352	England & Wales	2016	Invasive	M1UK	sic-0001
	496	PRJEB12015	ERR2533353	England & Wales	2016	Invasive	M1UK	sic-0046
	497	PRJEB12015	ERR2533354	England & Wales	2016	Invasive	M1UK	sic-0001
	498	PRJEB12015	ERR2533355	England & Wales	2016	Invasive	M1UK	sic-0001
	499	PRJEB12015	ERR2533356	England & Wales	2016	Invasive	M1UK	sic-0001
	500	PRJEB12015	ERR2533357	England & Wales	2016	Invasive	M1UK	sic-0002
	501	PRJEB12015	ERR2533358	England & Wales	2016	Invasive	M1UK	sic-0001
	502	PRJEB12015	ERR2533359	England & Wales	2016	Invasive	M1UK	sic-0046
	503	PRJEB12015	ERR2533361	England & Wales	2016	Invasive	M1UK	sic-0001
	504	PRJEB12015	ERR2533362	England & Wales	2016	Invasive	M1UK	sic-0001
	505	PRJEB12015	ERR2533363	England & Wales	2016	Invasive	M1UK	sic-0001
	506	PRJEB12015	ERR2533364	England & Wales	2016	Invasive	M1UK	sic-0001
	507	PRJEB12015	ERR2533370	England & Wales	2016	Invasive	M1UK	sic-0001
	508	PRJEB12015	ERR2533371	England & Wales	2016	Invasive	M1UK	sic-0002
	509	PRJEB12015	ERR2533372	England & Wales	2016	Invasive	M1UK	ud
	510	PRJEB12015	ERR2533373	England & Wales	2016	Invasive	M1UK	sic-0001
	511	PRJEB12015	ERR2533374	England & Wales	2016	Invasive	M1UK	sic-0001
	512	PRJEB12015	ERR2533375	England & Wales	2016	Invasive	M1UK	sic-0022
	513	PRJEB12015	ERR2533376	England & Wales	2016	Invasive	M1UK	sic-0001
	514	PRJEB12015	ERR2533377	England & Wales	2016	Invasive	M1UK	sic-0002
	515	PRJEB12015	ERR2533378	England & Wales	2016	Invasive	M1UK	sic-0003
	516	PRJEB12015	ERR2533380	England & Wales	2016	Invasive	M1UK	sic-0001
	517	PRJEB12015	ERR2533381	England & Wales	2016	Invasive	M1UK	sic-0001
	518	PRJEB12015	ERR2533382	England & Wales	2016	Invasive	M1UK	sic-0002
	519	PRJEB12015	ERR2533384	England & Wales	2016	Invasive	M1UK	sic-0001
	520	PRJEB12015	ERR2533385	England & Wales	2016	Invasive	M1UK	sic-0001
	521	PRJEB12015	ERR2533386	England & Wales	2016	Invasive	M1UK	sic-0001
	522	PRJEB12015	ERR2533388	England & Wales	2016	Invasive	M1UK	sic-0001
	523	PRJEB12015	ERR2533389	England & Wales	2016	Invasive	M1UK	sic-0001
	524	PRJEB12015	ERR2533390	England & Wales	2016	Invasive	M1UK	sic-0002
	525	PRJEB12015	ERR2533391	England & Wales	2016	Invasive	M1UK	ud
	526	PRJEB12015	ERR2533393	England & Wales	2016	Invasive	M1UK	sic-0001
	527	PRJEB12015	ERR2533394	England & Wales	2016	Invasive	M1UK	sic-0001
	528	PRJEB12015	ERR2533395	England & Wales	2016	Invasive	M1UK	sic-0001
	529	PRJEB12015	ERR2533396	England & Wales	2016	Invasive	M1UK	sic-0001
	530	PRJEB12015	ERR2533397	England & Wales	2016	Invasive	M1UK	sic-0001
	531	PRJEB12015	ERR2533398	England & Wales	2016	Invasive	M1UK	sic-0001
	532	PRJEB12015	ERR2533399	England & Wales	2016	Invasive	M1UK	sic-0002
	533	PRJEB12015	ERR2533401	England & Wales	2016	Invasive	M1UK	sic-0025
	534	PRJEB12015	ERR2533402	England & Wales	2016	Invasive	M1UK	sic-0002
	535	PRJEB12015	ERR2533403	England & Wales	2016	Invasive	M1UK	sic-0001
	536	PRJEB12015	ERR2533404	England & Wales	2016	Invasive	M1UK	sic-0018
	537	PRJEB12015	ERR2533405	England & Wales	2016	Invasive	M1UK	sic-0152
	538	PRJEB12015	ERR2533406	England & Wales	2016	Invasive	M1UK	sic-0005
	539	PRJEB12015	ERR2533408	England & Wales	2016	Invasive	M1UK	sic-0001
	540	PRJEB12015	ERR2533410	England & Wales	2016	Invasive	M1UK	sic-0001
	541	PRJEB12015	ERR2533411	England & Wales	2016	Invasive	M1UK	sic-0002
	542	PRJEB12015	ERR2533412	England & Wales	2016	Invasive	M1UK	sic-0022
	543	PRJEB12015	ERR2533414	England & Wales	2016	Invasive	M1UK	sic-0001
	544	PRJEB12015	ERR2533415	England & Wales	2016	Invasive	M1UK	sic-0011
	545	PRJEB12015	ERR2533416	England & Wales	2016	Invasive	M1UK	sic-0001
	546	PRJEB12015	ERR2533417	England & Wales	2016	Invasive	M1UK	sic-0001
	547	PRJEB12015	ERR2533418	England & Wales	2016	Invasive	M1UK	sic-0002
	548	PRJEB12015	ERR2533419	England & Wales	2016	Invasive	M1UK	ud
	549	PRJEB12015	ERR2533420	England & Wales	2016	Invasive	M1UK	sic-0002
	550	PRJEB12015	ERR2533421	England & Wales	2016	Invasive	M1UK	sic-0001
	551	PRJEB12015	ERR2533422	England & Wales	2016	Invasive	M1UK	sic-0001
	552	PRJEB12015	ERR2533423	England & Wales	2016	Invasive	M1UK	sic-0002
	553	PRJEB12015	ERR2533424	England & Wales	2016	Invasive	M1UK	sic-0133
	554	PRJEB12015	ERR2533425	England & Wales	2016	Invasive	M1UK	sic-0009
	555	PRJEB12015	ERR2533427	England & Wales	2016	Invasive	M1UK	sic-0002
	556	PRJEB12015	ERR2533428	England & Wales	2016	Invasive	M1UK	sic-0015
	557	PRJEB12015	ERR2533429	England & Wales	2016	Invasive	M1UK	sic-0002
	558	PRJEB12015	ERR2533430	England & Wales	2016	Invasive	M1UK	sic-0001
	559	PRJEB12015	ERR2533431	England & Wales	2016	Invasive	M1UK	sic-0002
	560	PRJEB12015	ERR2533432	England & Wales	2016	Invasive	M1UK	sic-0018
	561	PRJEB12015	ERR2533433	England & Wales	2016	Invasive	M1UK	sic-0015
	562	PRJEB12015	ERR2533434	England & Wales	2016	Invasive	M1UK	sic-0001
	563	PRJEB12015	ERR2533435	England & Wales	2016	Invasive	M1UK	sic-0001
	564	PRJEB12015	ERR2533436	England & Wales	2016	Invasive	M1UK	ud
	565	PRJEB12015	ERR2533437	England & Wales	2016	Invasive	M1UK	sic-0103
	566	PRJEB12015	ERR2533438	England & Wales	2016	Invasive	M1UK	sic-0001
	567	PRJEB12015	ERR2533439	England & Wales	2016	Invasive	M1UK	sic-0002
	568	PRJEB12015	ERR2533440	England & Wales	2016	Invasive	M1UK	sic-0001
	569	PRJEB12015	ERR2533441	England & Wales	2016	Invasive	M1UK	sic-0011
	570	PRJEB12015	ERR2533442	England & Wales	2016	Invasive	M1UK	sic-0011
	571	PRJEB17673	ERR1732487	England & Wales	2014	Invasive	M1Global	ud
	572	PRJEB17673	ERR1732733	England & Wales	2014	Invasive	M1Global	ud
	573	PRJEB17673	ERR1732999	England & Wales	2014	Invasive	M1Global	ud
	574	PRJEB17673	ERR1733362	England & Wales	2014	Invasive	M1Global	sic-0073
	575	PRJEB17673	ERR1734302	England & Wales	2014	Invasive	M1Global	sic-0006
	576	PRJEB17673	ERR1734359	England & Wales	2014	Invasive	M1Global	sic-0001
	577	PRJEB17673	ERR1734401	England & Wales	2014	Invasive	M1Global	ud
	578	PRJEB17673	ERR1734600	England & Wales	2014	Invasive	M1Global	sic-0117
	579	PRJEB17673	ERR1734694	England & Wales	2014	Invasive	M1Global	ud
	580	PRJEB17673	ERR1734816	England & Wales	2014	Invasive	M1Global	ud
	581	PRJEB17673	ERR1734831	England & Wales	2014	Invasive	M1Global	ud
	582	PRJEB17673	ERR1735013	England & Wales	2014	Invasive	M1Global	sic-0001
	583	PRJEB17673	ERR1735413	England & Wales	2014	Invasive	M1Global	sic-0001
	584	PRJEB17673	ERR1732882	England & Wales	2014	Invasive	M1INT	sic-0001
	585	PRJEB17673	ERR1734874	England & Wales	2014	Invasive	M1INT	ud
	586	PRJEB17673	ERR1732554	England & Wales	2014	Invasive	M1UK	ud
	587	PRJEB17673	ERR1732584	England & Wales	2014	Invasive	M1UK	ud
	588	PRJEB17673	ERR1732631	England & Wales	2014	Invasive	M1UK	ud
	589	PRJEB17673	ERR1732742	England & Wales	2014	Invasive	M1UK	sic-0001
	590	PRJEB17673	ERR1732864	England & Wales	2014	Invasive	M1UK	sic-0001
	591	PRJEB17673	ERR1732979	England & Wales	2014	Invasive	M1UK	ud
	592	PRJEB17673	ERR1733026	England & Wales	2014	Invasive	M1UK	ud
	593	PRJEB17673	ERR1733107	England & Wales	2014	Invasive	M1UK	sic-0001
	594	PRJEB17673	ERR1733140	England & Wales	2014	Invasive	M1UK	ud
	595	PRJEB17673	ERR1733180	England & Wales	2014	Invasive	M1UK	sic-0002
	596	PRJEB17673	ERR1733246	England & Wales	2014	Invasive	M1UK	sic-0018
	597	PRJEB17673	ERR1733306	England & Wales	2014	Invasive	M1UK	sic-0001
	598	PRJEB17673	ERR1733307	England & Wales	2014	Invasive	M1UK	ud
	599	PRJEB17673	ERR1733329	England & Wales	2014	Invasive	M1UK	sic-0001
	600	PRJEB17673	ERR1733571	England & Wales	2014	Invasive	M1UK	sic-0001
	601	PRJEB17673	ERR1733748	England & Wales	2014	Invasive	M1UK	ud
	602	PRJEB17673	ERR1733933	England & Wales	2014	Invasive	M1UK	sic-0002
	603	PRJEB17673	ERR1734282	England & Wales	2014	Invasive	M1UK	ud
	604	PRJEB17673	ERR1734285	England & Wales	2014	Invasive	M1UK	ud
	605	PRJEB17673	ERR1734317	England & Wales	2014	Invasive	M1UK	ud
	606	PRJEB17673	ERR1734543	England & Wales	2014	Invasive	M1UK	ud
	607	PRJEB17673	ERR1734716	England & Wales	2014	Invasive	M1UK	ud
	608	PRJEB17673	ERR1734756	England & Wales	2014	Invasive	M1UK	sic-0002
	609	PRJEB17673	ERR1734818	England & Wales	2014	Invasive	M1UK	sic-0025
	610	PRJEB17673	ERR1734868	England & Wales	2014	Invasive	M1UK	ud
	611	PRJEB17673	ERR1734888	England & Wales	2014	Invasive	M1UK	sic-0001
	612	PRJEB17673	ERR1734992	England & Wales	2014	Invasive	M1UK	ud
	613	PRJEB17673	ERR1735004	England & Wales	2014	Invasive	M1UK	sic-0001
	614	PRJEB17673	ERR1735043	England & Wales	2014	Invasive	M1UK	ud
	615	PRJEB17673	ERR1735326	England & Wales	2014	Invasive	M1UK	ud
	616	PRJEB17673	ERR1735458	England & Wales	2014	Invasive	M1UK	sic-0001
	617	PRJEB17673	ERR1732580	England & Wales	2015	Invasive	M1Global	ud
	618	PRJEB17673	ERR1732647	England & Wales	2015	Invasive	M1Global	ud
	619	PRJEB17673	ERR1734009	England & Wales	2015	Invasive	M1Global	ud
	620	PRJEB17673	ERR1734445	England & Wales	2015	Invasive	M1Global	ud
	621	PRJEB17673	ERR1734769	England & Wales	2015	Invasive	M1Global	sic-0043
	622	PRJEB17673	ERR1734897	England & Wales	2015	Invasive	M1Global	ud
	623	PRJEB17673	ERR1735407	England & Wales	2015	Invasive	M1Global	ud
	624	PRJEB17673	ERR1733723	England & Wales	2015	Invasive	M1INT	ud
	625	PRJEB17673	ERR1734520	England & Wales	2015	Invasive	M1INT	ud
	626	PRJEB17673	ERR1734880	England & Wales	2015	Invasive	M1INT	ud
	627	PRJEB17673	ERR1735365	England & Wales	2015	Invasive	M1INT	ud
	628	PRJEB17673	ERR1732439	England & Wales	2015	Invasive	M1UK	sic-0005
	629	PRJEB17673	ERR1732524	England & Wales	2015	Invasive	M1UK	ud
	630	PRJEB17673	ERR1732547	England & Wales	2015	Invasive	M1UK	ud
	631	PRJEB17673	ERR1732552	England & Wales	2015	Invasive	M1UK	ud
	632	PRJEB17673	ERR1732585	England & Wales	2015	Invasive	M1UK	ud
	633	PRJEB17673	ERR1732654	England & Wales	2015	Invasive	M1UK	ud
	634	PRJEB17673	ERR1732667	England & Wales	2015	Invasive	M1UK	ud
	635	PRJEB17673	ERR1732670	England & Wales	2015	Invasive	M1UK	ud
	636	PRJEB17673	ERR1732682	England & Wales	2015	Invasive	M1UK	ud
	637	PRJEB17673	ERR1732705	England & Wales	2015	Invasive	M1UK	ud
	638	PRJEB17673	ERR1732721	England & Wales	2015	Invasive	M1UK	ud
	639	PRJEB17673	ERR1732766	England & Wales	2015	Invasive	M1UK	ud
	640	PRJEB17673	ERR1732777	England & Wales	2015	Invasive	M1UK	ud
	641	PRJEB17673	ERR1732779	England & Wales	2015	Invasive	M1UK	ud
	642	PRJEB17673	ERR1732792	England & Wales	2015	Invasive	M1UK	ud
	643	PRJEB17673	ERR1732863	England & Wales	2015	Invasive	M1UK	sic-0011
	644	PRJEB17673	ERR1732875	England & Wales	2015	Invasive	M1UK	ud
	645	PRJEB17673	ERR1732894	England & Wales	2015	Invasive	M1UK	sic-0002
	646	PRJEB17673	ERR1732988	England & Wales	2015	Invasive	M1UK	ud
	647	PRJEB17673	ERR1733013	England & Wales	2015	Invasive	M1UK	ud
	648	PRJEB17673	ERR1733032	England & Wales	2015	Invasive	M1UK	ud
	649	PRJEB17673	ERR1733038	England & Wales	2015	Invasive	M1UK	ud
	650	PRJEB17673	ERR1733051	England & Wales	2015	Invasive	M1UK	sic-0016
	651	PRJEB17673	ERR1733093	England & Wales	2015	Invasive	M1UK	ud
	652	PRJEB17673	ERR1733155	England & Wales	2015	Invasive	M1UK	sic-0001
	653	PRJEB17673	ERR1733202	England & Wales	2015	Invasive	M1UK	sic-0136
	654	PRJEB17673	ERR1733227	England & Wales	2015	Invasive	M1UK	sic-0001
	655	PRJEB17673	ERR1733235	England & Wales	2015	Invasive	M1UK	ud
	656	PRJEB17673	ERR1733240	England & Wales	2015	Invasive	M1UK	sic-0015
	657	PRJEB17673	ERR1733241	England & Wales	2015	Invasive	M1UK	ud
	658	PRJEB17673	ERR1733279	England & Wales	2015	Invasive	M1UK	ud
	659	PRJEB17673	ERR1733348	England & Wales	2015	Invasive	M1UK	ud
	660	PRJEB17673	ERR1733384	England & Wales	2015	Invasive	M1UK	ud
	661	PRJEB17673	ERR1733438	England & Wales	2015	Invasive	M1UK	ud
	662	PRJEB17673	ERR1733469	England & Wales	2015	Invasive	M1UK	ud
	663	PRJEB17673	ERR1733511	England & Wales	2015	Invasive	M1UK	ud
	664	PRJEB17673	ERR1733629	England & Wales	2015	Invasive	M1UK	sic-0002
	665	PRJEB17673	ERR1733678	England & Wales	2015	Invasive	M1UK	ud
	666	PRJEB17673	ERR1733744	England & Wales	2015	Invasive	M1UK	ud
	667	PRJEB17673	ERR1733904	England & Wales	2015	Invasive	M1UK	ud
	668	PRJEB17673	ERR1733919	England & Wales	2015	Invasive	M1UK	ud
	669	PRJEB17673	ERR1733986	England & Wales	2015	Invasive	M1UK	ud
	670	PRJEB17673	ERR1734038	England & Wales	2015	Invasive	M1UK	ud
	671	PRJEB17673	ERR1734174	England & Wales	2015	Invasive	M1UK	ud
	672	PRJEB17673	ERR1734229	England & Wales	2015	Invasive	M1UK	sic-0041
	673	PRJEB17673	ERR1734240	England & Wales	2015	Invasive	M1UK	sic-0165
	674	PRJEB17673	ERR1734254	England & Wales	2015	Invasive	M1UK	sic-0001
	675	PRJEB17673	ERR1734262	England & Wales	2015	Invasive	M1UK	ud
	676	PRJEB17673	ERR1734314	England & Wales	2015	Invasive	M1UK	ud
	677	PRJEB17673	ERR1734463	England & Wales	2015	Invasive	M1UK	ud
	678	PRJEB17673	ERR1734523	England & Wales	2015	Invasive	M1UK	ud
	679	PRJEB17673	ERR1734571	England & Wales	2015	Invasive	M1UK	sic-0001
	680	PRJEB17673	ERR1734593	England & Wales	2015	Invasive	M1UK	ud
	681	PRJEB17673	ERR1734726	England & Wales	2015	Invasive	M1UK	ud
	682	PRJEB17673	ERR1734790	England & Wales	2015	Invasive	M1UK	ud
	683	PRJEB17673	ERR1734828	England & Wales	2015	Invasive	M1UK	ud
	684	PRJEB17673	ERR1734841	England & Wales	2015	Invasive	M1UK	ud
	685	PRJEB17673	ERR1734914	England & Wales	2015	Invasive	M1UK	sic-0001
	686	PRJEB17673	ERR1734957	England & Wales	2015	Invasive	M1UK	ud
	687	PRJEB17673	ERR1734968	England & Wales	2015	Invasive	M1UK	ud
	688	PRJEB17673	ERR1734984	England & Wales	2015	Invasive	M1UK	sic-0116
	689	PRJEB17673	ERR1735044	England & Wales	2015	Invasive	M1UK	ud
	690	PRJEB17673	ERR1735158	England & Wales	2015	Invasive	M1UK	ud
	691	PRJEB17673	ERR1735194	England & Wales	2015	Invasive	M1UK	sic-0001
	692	PRJEB17673	ERR1735244	England & Wales	2015	Invasive	M1UK	ud
	693	PRJEB17673	ERR1735263	England & Wales	2015	Invasive	M1UK	ud
	694	PRJEB17673	ERR1735332	England & Wales	2015	Invasive	M1UK	sic-0003
	695	PRJEB17673	ERR1735390	England & Wales	2015	Invasive	M1UK	ud
	696	PRJEB62579	ERR11475950	Denmark	2023	Noninvasive	M1DK	ud
	697	PRJEB62579	ERR11475955	Denmark	2023	Noninvasive	M1DK	ud
	698	PRJEB62579	ERR11475965	Denmark	2023	Noninvasive	M1DK	ud
	699	PRJEB62579	ERR11475971	Denmark	2023	Noninvasive	M1DK	sic-0014
	700	PRJEB62579	ERR11475972	Denmark	2023	Noninvasive	M1DK	sic-0119
	701	PRJEB62579	ERR11475984	Denmark	2023	Noninvasive	M1DK	ud
	702	PRJEB62579	ERR11475994	Denmark	2023	Noninvasive	M1DK	ud
	703	PRJEB62579	ERR11476001	Denmark	2023	Noninvasive	M1DK	ud
	704	PRJEB62579	ERR11476004	Denmark	2023	Noninvasive	M1DK	ud
	705	PRJEB62579	ERR11476007	Denmark	2023	Noninvasive	M1DK	ud
	706	PRJEB62579	ERR11476018	Denmark	2023	Noninvasive	M1DK	ud
	707	PRJEB62579	ERR11476020	Denmark	2023	Noninvasive	M1DK	ud
	708	PRJEB62579	ERR11476038	Denmark	2023	Noninvasive	M1DK	sic-0014
	709	PRJEB62579	ERR11476041	Denmark	2023	Noninvasive	M1DK	ud
	710	PRJEB62579	ERR11476044	Denmark	2023	Noninvasive	M1DK	ud
	711	PRJEB62579	ERR11476047	Denmark	2023	Noninvasive	M1DK	ud
	712	PRJEB62579	ERR11476055	Denmark	2023	Noninvasive	M1DK	ud
	713	PRJEB62579	ERR11476059	Denmark	2023	Noninvasive	M1DK	ud
	714	PRJEB62579	ERR11476063	Denmark	2023	Noninvasive	M1DK	ud
	715	PRJEB62579	ERR11476065	Denmark	2023	Noninvasive	M1DK	sic-0014
	716	PRJEB62579	ERR11476072	Denmark	2023	Noninvasive	M1DK	sic-0014
	717	PRJEB62579	ERR11476075	Denmark	2023	Noninvasive	M1DK	ud
	718	PRJEB62579	ERR11476076	Denmark	2023	Noninvasive	M1DK	ud
	719	PRJEB62579	ERR11476102	Denmark	2023	Noninvasive	M1DK	ud
	720	PRJEB62579	ERR11476109	Denmark	2023	Noninvasive	M1DK	ud
	721	PRJEB62579	ERR11476119	Denmark	2023	Noninvasive	M1DK	ud
	722	PRJEB62579	ERR11476124	Denmark	2023	Noninvasive	M1DK	ud
	723	PRJEB62579	ERR11476127	Denmark	2023	Noninvasive	M1DK	ud
	724	PRJEB62579	ERR11476129	Denmark	2023	Noninvasive	M1DK	ud
	725	PRJEB62579	ERR11476130	Denmark	2023	Noninvasive	M1DK	sic-0014
	726	PRJEB62579	ERR11476134	Denmark	2023	Noninvasive	M1DK	ud
	727	PRJEB62579	ERR11476140	Denmark	2023	Noninvasive	M1DK	ud
	728	PRJEB62579	ERR11476145	Denmark	2023	Noninvasive	M1DK	ud
	729	PRJEB62579	ERR11476174	Denmark	2023	Noninvasive	M1DK	sic-0014
	730	PRJEB62579	ERR11476192	Denmark	2023	Noninvasive	M1DK	ud
	731	PRJEB62579	ERR11475952	Denmark	2023	Noninvasive	M1Global	sic-0001
	732	PRJEB62579	ERR11475964	Denmark	2023	Noninvasive	M1Global	sic-0001
	733	PRJEB62579	ERR11475980	Denmark	2023	Noninvasive	M1Global	ud
	734	PRJEB62579	ERR11476054	Denmark	2023	Noninvasive	M1Global	ud
	735	PRJEB62579	ERR11476100	Denmark	2023	Noninvasive	M1Global	ud
	736	PRJEB62579	ERR11476108	Denmark	2023	Noninvasive	M1Global	ud
	737	PRJEB62579	ERR11476120	Denmark	2023	Noninvasive	M1Global	ud
	738	PRJEB62579	ERR11476135	Denmark	2023	Noninvasive	M1Global	sic-0001
	739	PRJEB62579	ERR11475957	Denmark	2023	Noninvasive	M1UK	ud
	740	PRJEB62579	ERR11475981	Denmark	2023	Noninvasive	M1UK	sic-0017
	741	PRJEB62579	ERR11476014	Denmark	2023	Noninvasive	M1UK	ud
	742	PRJEB62579	ERR11476019	Denmark	2023	Noninvasive	M1UK	ud
	743	PRJEB62579	ERR11476033	Denmark	2023	Noninvasive	M1UK	ud
	744	PRJEB62579	ERR11476049	Denmark	2023	Noninvasive	M1UK	sic-0003
	745	PRJEB62579	ERR11476053	Denmark	2023	Noninvasive	M1UK	sic-0017
	746	PRJEB62579	ERR11476060	Denmark	2023	Noninvasive	M1UK	ud
	747	PRJEB62579	ERR11476064	Denmark	2023	Noninvasive	M1UK	ud
	748	PRJEB62579	ERR11476073	Denmark	2023	Noninvasive	M1UK	ud
	749	PRJEB62579	ERR11476080	Denmark	2023	Noninvasive	M1UK	sic-0026
	750	PRJEB62579	ERR11476085	Denmark	2023	Noninvasive	M1UK	sic-0007
	751	PRJEB62579	ERR11476095	Denmark	2023	Noninvasive	M1UK	ud
	752	PRJEB62579	ERR11476099	Denmark	2023	Noninvasive	M1UK	sic-0018
	753	PRJEB62579	ERR11476111	Denmark	2023	Noninvasive	M1UK	ud
	754	PRJEB62579	ERR11476115	Denmark	2023	Noninvasive	M1UK	ud
	755	PRJEB62579	ERR11476121	Denmark	2023	Noninvasive	M1UK	ud
	756	PRJEB62579	ERR11476132	Denmark	2023	Noninvasive	M1UK	ud
	757	PRJEB62579	ERR11476146	Denmark	2023	Noninvasive	M1UK	sic-0008
	758	PRJEB62579	ERR11476156	Denmark	2023	Noninvasive	M1UK	sic-0018
	759	PRJEB62579	ERR11476173	Denmark	2023	Noninvasive	M1UK	ud
	760	PRJEB62579	ERR11476176	Denmark	2023	Noninvasive	M1UK	sic-0018
	761	PRJEB62579	ERR11476197	Denmark	2023	Noninvasive	M1UK	ud
	762	PRJEB62635	ERR11482316	Denmark	2018	Invasive	M1Global	sic-0093
	763	PRJEB62635	ERR11482319	Denmark	2018	Invasive	M1Global	ud
	764	PRJEB62635	ERR11482320	Denmark	2018	Invasive	M1Global	sic-0075
	765	PRJEB62635	ERR11482328	Denmark	2018	Invasive	M1Global	ud
	766	PRJEB62635	ERR11482338	Denmark	2018	Invasive	M1Global	sic-0024
	767	PRJEB62635	ERR11482365	Denmark	2018	Invasive	M1Global	sic-0070
	768	PRJEB62635	ERR11482374	Denmark	2018	Invasive	M1Global	ud
	769	PRJEB62635	ERR11482375	Denmark	2018	Invasive	M1Global	ud
	770	PRJEB62635	ERR11482376	Denmark	2018	Invasive	M1Global	sic-0024
	771	PRJEB62635	ERR11482392	Denmark	2018	Invasive	M1Global	sic-0010
	772	PRJEB62635	ERR11482398	Denmark	2018	Invasive	M1Global	sic-0024
	773	PRJEB62635	ERR11482402	Denmark	2018	Invasive	M1Global	ud
	774	PRJEB62635	ERR11482408	Denmark	2018	Invasive	M1Global	sic-0070
	775	PRJEB62635	ERR11482413	Denmark	2018	Invasive	M1Global	sic-0043
	776	PRJEB62635	ERR11482421	Denmark	2018	Invasive	M1Global	ud
	777	PRJEB62635	ERR11482426	Denmark	2018	Invasive	M1Global	sic-0006
	778	PRJEB62635	ERR11482428	Denmark	2018	Invasive	M1Global	sic-0010
	779	PRJEB62635	ERR11482430	Denmark	2018	Invasive	M1Global	ud
	780	PRJEB62635	ERR11482452	Denmark	2018	Invasive	M1Global	ud
	781	PRJEB62635	ERR11482461	Denmark	2018	Invasive	M1Global	ud
	782	PRJEB62635	ERR11482464	Denmark	2018	Invasive	M1Global	ud
	783	PRJEB62635	ERR11482465	Denmark	2018	Invasive	M1Global	ud
	784	PRJEB62635	ERR11482467	Denmark	2018	Invasive	M1Global	ud
	785	PRJEB62635	ERR11482474	Denmark	2018	Invasive	M1Global	sic-0006
	786	PRJEB62635	ERR11482481	Denmark	2018	Invasive	M1Global	ud
	787	PRJEB62635	ERR11482484	Denmark	2018	Invasive	M1Global	ud
	788	PRJEB62635	ERR11482502	Denmark	2018	Invasive	M1Global	ud
	789	PRJEB62635	ERR11482506	Denmark	2018	Invasive	M1Global	sic-0006
	790	PRJEB62635	ERR11482507	Denmark	2018	Invasive	M1Global	sic-0024
	791	PRJEB62635	ERR11482409	Denmark	2018	Invasive	M1INT	sic-0067
	792	PRJEB62635	ERR11482415	Denmark	2018	Invasive	M1INT	ud
	793	PRJEB62635	ERR11482434	Denmark	2018	Invasive	M1INT	sic-0060
	794	PRJEB62635	ERR11482473	Denmark	2018	Invasive	M1INT	ud
	795	PRJEB62635	ERR11482302	Denmark	2018	Invasive	M1UK	ud
	796	PRJEB62635	ERR11482309	Denmark	2018	Invasive	M1UK	ud
	797	PRJEB62635	ERR11482313	Denmark	2018	Invasive	M1UK	sic-0003
	798	PRJEB62635	ERR11482314	Denmark	2018	Invasive	M1UK	sic-0003
	799	PRJEB62635	ERR11482315	Denmark	2018	Invasive	M1UK	ud
	800	PRJEB62635	ERR11482324	Denmark	2018	Invasive	M1UK	sic-0042
	801	PRJEB62635	ERR11482325	Denmark	2018	Invasive	M1UK	ud
	802	PRJEB62635	ERR11482327	Denmark	2018	Invasive	M1UK	ud
	803	PRJEB62635	ERR11482330	Denmark	2018	Invasive	M1UK	ud
	804	PRJEB62635	ERR11482331	Denmark	2018	Invasive	M1UK	ud
	805	PRJEB62635	ERR11482335	Denmark	2018	Invasive	M1UK	ud
	806	PRJEB62635	ERR11482342	Denmark	2018	Invasive	M1UK	sic-0003
	807	PRJEB62635	ERR11482346	Denmark	2018	Invasive	M1UK	sic-0003
	808	PRJEB62635	ERR11482350	Denmark	2018	Invasive	M1UK	ud
	809	PRJEB62635	ERR11482352	Denmark	2018	Invasive	M1UK	ud
	810	PRJEB62635	ERR11482359	Denmark	2018	Invasive	M1UK	sic-0003
	811	PRJEB62635	ERR11482364	Denmark	2018	Invasive	M1UK	ud
	812	PRJEB62635	ERR11482368	Denmark	2018	Invasive	M1UK	ud
	813	PRJEB62635	ERR11482377	Denmark	2018	Invasive	M1UK	sic-0005
	814	PRJEB62635	ERR11482378	Denmark	2018	Invasive	M1UK	sic-0003
	815	PRJEB62635	ERR11482381	Denmark	2018	Invasive	M1UK	sic-0005
	816	PRJEB62635	ERR11482386	Denmark	2018	Invasive	M1UK	ud
	817	PRJEB62635	ERR11482387	Denmark	2018	Invasive	M1UK	sic-0003
	818	PRJEB62635	ERR11482390	Denmark	2018	Invasive	M1UK	ud
	819	PRJEB62635	ERR11482397	Denmark	2018	Invasive	M1UK	sic-0003
	820	PRJEB62635	ERR11482410	Denmark	2018	Invasive	M1UK	ud
	821	PRJEB62635	ERR11482412	Denmark	2018	Invasive	M1UK	ud
	822	PRJEB62635	ERR11482414	Denmark	2018	Invasive	M1UK	sic-0003
	823	PRJEB62635	ERR11482416	Denmark	2018	Invasive	M1UK	sic-0042
	824	PRJEB62635	ERR11482423	Denmark	2018	Invasive	M1UK	sic-0003
	825	PRJEB62635	ERR11482432	Denmark	2018	Invasive	M1UK	sic-0021
	826	PRJEB62635	ERR11482435	Denmark	2018	Invasive	M1UK	ud
	827	PRJEB62635	ERR11482437	Denmark	2018	Invasive	M1UK	sic-0003
	828	PRJEB62635	ERR11482444	Denmark	2018	Invasive	M1UK	sic-0003
	829	PRJEB62635	ERR11482446	Denmark	2018	Invasive	M1UK	sic-0003
	830	PRJEB62635	ERR11482447	Denmark	2018	Invasive	M1UK	sic-0003
	831	PRJEB62635	ERR11482450	Denmark	2018	Invasive	M1UK	ud
	832	PRJEB62635	ERR11482451	Denmark	2018	Invasive	M1UK	ud
	833	PRJEB62635	ERR11482453	Denmark	2018	Invasive	M1UK	ud
	834	PRJEB62635	ERR11482463	Denmark	2018	Invasive	M1UK	ud
	835	PRJEB62635	ERR11482469	Denmark	2018	Invasive	M1UK	sic-0003
	836	PRJEB62635	ERR11482472	Denmark	2018	Invasive	M1UK	sic-0003
	837	PRJEB62635	ERR11482479	Denmark	2018	Invasive	M1UK	ud
	838	PRJEB62635	ERR11482488	Denmark	2018	Invasive	M1UK	ud
	839	PRJEB62635	ERR11482496	Denmark	2018	Invasive	M1UK	sic-0003
	840	PRJEB62635	ERR11482499	Denmark	2018	Invasive	M1UK	ud
	841	PRJEB62635	ERR11482505	Denmark	2018	Invasive	M1UK	sic-0003
	842	PRJEB62635	ERR11482527	Denmark	2019	Invasive	M1Global	sic-0010
	843	PRJEB62635	ERR11482538	Denmark	2019	Invasive	M1Global	ud
	844	PRJEB62635	ERR11482577	Denmark	2019	Invasive	M1Global	sic-0112
	845	PRJEB62635	ERR11482603	Denmark	2019	Invasive	M1Global	sic-0012
	846	PRJEB62635	ERR11482624	Denmark	2019	Invasive	M1Global	sic-0002
	847	PRJEB62635	ERR11482633	Denmark	2019	Invasive	M1Global	ud
	848	PRJEB62635	ERR11482644	Denmark	2019	Invasive	M1Global	ud
	849	PRJEB62635	ERR11482651	Denmark	2019	Invasive	M1Global	sic-0075
	850	PRJEB62635	ERR11482654	Denmark	2019	Invasive	M1Global	ud
	851	PRJEB62635	ERR11482665	Denmark	2019	Invasive	M1Global	ud
	852	PRJEB62635	ERR11482666	Denmark	2019	Invasive	M1Global	ud
	853	PRJEB62635	ERR11482672	Denmark	2019	Invasive	M1Global	ud
	854	PRJEB62635	ERR11482648	Denmark	2019	Invasive	M1INT	ud
	855	PRJEB62635	ERR11482674	Denmark	2019	Invasive	M1INT	ud
	856	PRJEB62635	ERR11482523	Denmark	2019	Invasive	M1UK	ud
	857	PRJEB62635	ERR11482534	Denmark	2019	Invasive	M1UK	sic-0069
	858	PRJEB62635	ERR11482544	Denmark	2019	Invasive	M1UK	ud
	859	PRJEB62635	ERR11482552	Denmark	2019	Invasive	M1UK	ud
	860	PRJEB62635	ERR11482560	Denmark	2019	Invasive	M1UK	ud
	861	PRJEB62635	ERR11482568	Denmark	2019	Invasive	M1UK	ud
	862	PRJEB62635	ERR11482570	Denmark	2019	Invasive	M1UK	sic-0003
	863	PRJEB62635	ERR11482580	Denmark	2019	Invasive	M1UK	ud
	864	PRJEB62635	ERR11482587	Denmark	2019	Invasive	M1UK	sic-0042
	865	PRJEB62635	ERR11482599	Denmark	2019	Invasive	M1UK	sic-0131
	866	PRJEB62635	ERR11482616	Denmark	2019	Invasive	M1UK	ud
	867	PRJEB62635	ERR11482621	Denmark	2019	Invasive	M1UK	sic-0003
	868	PRJEB62635	ERR11482631	Denmark	2019	Invasive	M1UK	ud
	869	PRJEB62635	ERR11482641	Denmark	2019	Invasive	M1UK	ud
	870	PRJEB62635	ERR11482669	Denmark	2019	Invasive	M1UK	ud
	871	PRJEB62635	ERR11482675	Denmark	2019	Invasive	M1UK	ud
	872	PRJEB62635	ERR11482679	Denmark	2019	Invasive	M1UK	ud
	873	PRJEB62635	ERR11482691	Denmark	2019	Invasive	M1UK	ud
	874	PRJEB62635	ERR11482763	Denmark	2020	Invasive	M1Global	sic-0001
	875	PRJEB62635	ERR11482694	Denmark	2020	Invasive	M1UK	sic-0022
	876	PRJEB62635	ERR11482700	Denmark	2020	Invasive	M1UK	ud
	877	PRJEB62635	ERR11482708	Denmark	2020	Invasive	M1UK	sic-0001
	878	PRJEB62635	ERR11482718	Denmark	2020	Invasive	M1UK	sic-0017
	879	PRJEB62635	ERR11482729	Denmark	2020	Invasive	M1UK	sic-0001
	880	PRJEB62635	ERR11482740	Denmark	2020	Invasive	M1UK	ud
	881	PRJEB62635	ERR11482748	Denmark	2020	Invasive	M1UK	ud
	882	PRJEB62635	ERR11482761	Denmark	2020	Invasive	M1UK	ud
	883	PRJEB62635	ERR11482765	Denmark	2020	Invasive	M1UK	ud
	884	PRJEB62635	ERR11482768	Denmark	2020	Invasive	M1UK	ud
	885	PRJEB62635	ERR11482769	Denmark	2020	Invasive	M1UK	sic-0001
	886	PRJEB62635	ERR11482797	Denmark	2021	Invasive	M1Global	sic-0006
	887	PRJEB62635	ERR11482847	Denmark	2022	Invasive	M1DK	ud
	888	PRJEB62635	ERR11482853	Denmark	2022	Invasive	M1DK	ud
	889	PRJEB62635	ERR11482859	Denmark	2022	Invasive	M1DK	ud
	890	PRJEB62635	ERR11482860	Denmark	2022	Invasive	M1DK	ud
	891	PRJEB62635	ERR11482861	Denmark	2022	Invasive	M1DK	ud
	892	PRJEB62635	ERR11482868	Denmark	2022	Invasive	M1DK	ud
	893	PRJEB62635	ERR11482880	Denmark	2022	Invasive	M1DK	ud
	894	PRJEB62635	ERR11482889	Denmark	2022	Invasive	M1DK	ud
	895	PRJEB62635	ERR11482900	Denmark	2022	Invasive	M1DK	ud
	896	PRJEB62635	ERR11482909	Denmark	2022	Invasive	M1DK	ud
	897	PRJEB62635	ERR11482934	Denmark	2022	Invasive	M1DK	sic-0014
	898	PRJEB62635	ERR11482940	Denmark	2022	Invasive	M1DK	ud
	899	PRJEB62635	ERR11482952	Denmark	2022	Invasive	M1DK	ud
	900	PRJEB62635	ERR11482953	Denmark	2022	Invasive	M1DK	sic-0014
	901	PRJEB62635	ERR11482965	Denmark	2022	Invasive	M1DK	ud
	902	PRJEB62635	ERR11482967	Denmark	2022	Invasive	M1DK	sic-0014
	903	PRJEB62635	ERR11482843	Denmark	2022	Invasive	M1Global	ud
	904	PRJEB62635	ERR11482855	Denmark	2022	Invasive	M1Global	sic-0003
	905	PRJEB62635	ERR11482863	Denmark	2022	Invasive	M1Global	ud
	906	PRJEB62635	ERR11482905	Denmark	2022	Invasive	M1Global	sic-0002
	907	PRJEB62635	ERR11482912	Denmark	2022	Invasive	M1Global	sic-0001
	908	PRJEB62635	ERR11482945	Denmark	2022	Invasive	M1Global	ud
	909	PRJEB62635	ERR11482946	Denmark	2022	Invasive	M1Global	ud
	910	PRJEB62635	ERR11482848	Denmark	2022	Invasive	M1UK	sic-0001
	911	PRJEB62635	ERR11482852	Denmark	2022	Invasive	M1UK	ud
	912	PRJEB62635	ERR11482864	Denmark	2022	Invasive	M1UK	ud
	913	PRJEB62635	ERR11482869	Denmark	2022	Invasive	M1UK	ud
	914	PRJEB62635	ERR11482874	Denmark	2022	Invasive	M1UK	sic-0017
	915	PRJEB62635	ERR11482877	Denmark	2022	Invasive	M1UK	ud
	916	PRJEB62635	ERR11482878	Denmark	2022	Invasive	M1UK	ud
	917	PRJEB62635	ERR11482879	Denmark	2022	Invasive	M1UK	ud
	918	PRJEB62635	ERR11482884	Denmark	2022	Invasive	M1UK	ud
	919	PRJEB62635	ERR11482894	Denmark	2022	Invasive	M1UK	sic-0001
	920	PRJEB62635	ERR11482907	Denmark	2022	Invasive	M1UK	ud
	921	PRJEB62635	ERR11482920	Denmark	2022	Invasive	M1UK	ud
	922	PRJEB62635	ERR11482938	Denmark	2022	Invasive	M1UK	ud
	923	PRJEB62635	ERR11482962	Denmark	2022	Invasive	M1UK	ud
	924	PRJEB62635	ERR11482969	Denmark	2022	Invasive	M1UK	ud
	925	PRJEB62635	ERR11482985	Denmark	2022	Invasive	M1UK	ud
	926	PRJEB62635	ERR11482991	Denmark	2023	Invasive	M1DK	ud
	927	PRJEB62635	ERR11483004	Denmark	2023	Invasive	M1DK	ud
	928	PRJEB62635	ERR11483005	Denmark	2023	Invasive	M1DK	ud
	929	PRJEB62635	ERR11483010	Denmark	2023	Invasive	M1DK	ud
	930	PRJEB62635	ERR11483024	Denmark	2023	Invasive	M1DK	ud
	931	PRJEB62635	ERR11483027	Denmark	2023	Invasive	M1DK	ud
	932	PRJEB62635	ERR11483029	Denmark	2023	Invasive	M1DK	ud
	933	PRJEB62635	ERR11483030	Denmark	2023	Invasive	M1DK	ud
	934	PRJEB62635	ERR11483033	Denmark	2023	Invasive	M1DK	ud
	935	PRJEB62635	ERR11483035	Denmark	2023	Invasive	M1DK	ud
	936	PRJEB62635	ERR11483042	Denmark	2023	Invasive	M1DK	ud
	937	PRJEB62635	ERR11483045	Denmark	2023	Invasive	M1DK	ud
	938	PRJEB62635	ERR11483049	Denmark	2023	Invasive	M1DK	ud
	939	PRJEB62635	ERR11483050	Denmark	2023	Invasive	M1DK	ud
	940	PRJEB62635	ERR11483055	Denmark	2023	Invasive	M1DK	ud
	941	PRJEB62635	ERR11483056	Denmark	2023	Invasive	M1DK	ud
	942	PRJEB62635	ERR11483058	Denmark	2023	Invasive	M1DK	ud
	943	PRJEB62635	ERR11483059	Denmark	2023	Invasive	M1DK	ud
	944	PRJEB62635	ERR11483064	Denmark	2023	Invasive	M1DK	ud
	945	PRJEB62635	ERR11483070	Denmark	2023	Invasive	M1DK	ud
	946	PRJEB62635	ERR11483073	Denmark	2023	Invasive	M1DK	ud
	947	PRJEB62635	ERR11483079	Denmark	2023	Invasive	M1DK	ud
	948	PRJEB62635	ERR11483080	Denmark	2023	Invasive	M1DK	ud
	949	PRJEB62635	ERR11483081	Denmark	2023	Invasive	M1DK	sic-0014
	950	PRJEB62635	ERR11483082	Denmark	2023	Invasive	M1DK	ud
	951	PRJEB62635	ERR11483083	Denmark	2023	Invasive	M1DK	ud
	952	PRJEB62635	ERR11483087	Denmark	2023	Invasive	M1DK	sic-0014
	953	PRJEB62635	ERR11483092	Denmark	2023	Invasive	M1DK	ud
	954	PRJEB62635	ERR11483093	Denmark	2023	Invasive	M1DK	ud
	955	PRJEB62635	ERR11483101	Denmark	2023	Invasive	M1DK	ud
	956	PRJEB62635	ERR11483103	Denmark	2023	Invasive	M1DK	ud
	957	PRJEB62635	ERR11483104	Denmark	2023	Invasive	M1DK	ud
	958	PRJEB62635	ERR11483105	Denmark	2023	Invasive	M1DK	ud
	959	PRJEB62635	ERR11483109	Denmark	2023	Invasive	M1DK	sic-0101
	960	PRJEB62635	ERR11483110	Denmark	2023	Invasive	M1DK	ud
	961	PRJEB62635	ERR11483111	Denmark	2023	Invasive	M1DK	ud
	962	PRJEB62635	ERR11483118	Denmark	2023	Invasive	M1DK	sic-0014
	963	PRJEB62635	ERR11483121	Denmark	2023	Invasive	M1DK	ud
	964	PRJEB62635	ERR11483123	Denmark	2023	Invasive	M1DK	sic-0014
	965	PRJEB62635	ERR11483125	Denmark	2023	Invasive	M1DK	ud
	966	PRJEB62635	ERR11483126	Denmark	2023	Invasive	M1DK	sic-0014
	967	PRJEB62635	ERR11483128	Denmark	2023	Invasive	M1DK	ud
	968	PRJEB62635	ERR11483130	Denmark	2023	Invasive	M1DK	ud
	969	PRJEB62635	ERR11483131	Denmark	2023	Invasive	M1DK	ud
	970	PRJEB62635	ERR11483135	Denmark	2023	Invasive	M1DK	ud
	971	PRJEB62635	ERR11483136	Denmark	2023	Invasive	M1DK	ud
	972	PRJEB62635	ERR11482987	Denmark	2023	Invasive	M1Global	ud
	973	PRJEB62635	ERR11482988	Denmark	2023	Invasive	M1Global	sic-0056
	974	PRJEB62635	ERR11482992	Denmark	2023	Invasive	M1Global	sic-0052
	975	PRJEB62635	ERR11483000	Denmark	2023	Invasive	M1Global	ud
	976	PRJEB62635	ERR11483001	Denmark	2023	Invasive	M1Global	sic-0078
	977	PRJEB62635	ERR11483013	Denmark	2023	Invasive	M1Global	ud
	978	PRJEB62635	ERR11483019	Denmark	2023	Invasive	M1Global	ud
	979	PRJEB62635	ERR11483025	Denmark	2023	Invasive	M1Global	ud
	980	PRJEB62635	ERR11483061	Denmark	2023	Invasive	M1Global	sic-0052
	981	PRJEB62635	ERR11483068	Denmark	2023	Invasive	M1Global	ud
	982	PRJEB62635	ERR11483085	Denmark	2023	Invasive	M1Global	ud
	983	PRJEB62635	ERR11483089	Denmark	2023	Invasive	M1Global	ud
	984	PRJEB62635	ERR11483100	Denmark	2023	Invasive	M1Global	ud
	985	PRJEB62635	ERR11483132	Denmark	2023	Invasive	M1Global	ud
	986	PRJEB62635	ERR11483138	Denmark	2023	Invasive	M1Global	sic-0002
	987	PRJEB62635	ERR11482990	Denmark	2023	Invasive	M1UK	ud
	988	PRJEB62635	ERR11482999	Denmark	2023	Invasive	M1UK	ud
	989	PRJEB62635	ERR11483003	Denmark	2023	Invasive	M1UK	sic-0104
	990	PRJEB62635	ERR11483009	Denmark	2023	Invasive	M1UK	ud
	991	PRJEB62635	ERR11483012	Denmark	2023	Invasive	M1UK	ud
	992	PRJEB62635	ERR11483020	Denmark	2023	Invasive	M1UK	ud
	993	PRJEB62635	ERR11483021	Denmark	2023	Invasive	M1UK	sic-0007
	994	PRJEB62635	ERR11483026	Denmark	2023	Invasive	M1UK	ud
	995	PRJEB62635	ERR11483036	Denmark	2023	Invasive	M1UK	ud
	996	PRJEB62635	ERR11483038	Denmark	2023	Invasive	M1UK	ud
	997	PRJEB62635	ERR11483044	Denmark	2023	Invasive	M1UK	sic-0018
	998	PRJEB62635	ERR11483046	Denmark	2023	Invasive	M1UK	ud
	999	PRJEB62635	ERR11483051	Denmark	2023	Invasive	M1UK	ud
	1000	PRJEB62635	ERR11483069	Denmark	2023	Invasive	M1UK	ud
	1001	PRJEB62635	ERR11483072	Denmark	2023	Invasive	M1UK	sic-0017
	1002	PRJEB62635	ERR11483075	Denmark	2023	Invasive	M1UK	ud
	1003	PRJEB62635	ERR11483076	Denmark	2023	Invasive	M1UK	ud
	1004	PRJEB62635	ERR11483077	Denmark	2023	Invasive	M1UK	ud
	1005	PRJEB62635	ERR11483088	Denmark	2023	Invasive	M1UK	ud
	1006	PRJEB62635	ERR11483094	Denmark	2023	Invasive	M1UK	ud
	1007	PRJEB62635	ERR11483096	Denmark	2023	Invasive	M1UK	ud
	1008	PRJEB62635	ERR11483106	Denmark	2023	Invasive	M1UK	ud
	1009	PRJEB62635	ERR11483107	Denmark	2023	Invasive	M1UK	ud
	1010	PRJEB62635	ERR11483113	Denmark	2023	Invasive	M1UK	sic-0017
	1011	PRJEB62635	ERR11483117	Denmark	2023	Invasive	M1UK	ud
	1012	PRJEB62635	ERR11483127	Denmark	2023	Invasive	M1UK	ud
	1013	PRJEB64404	ERR11862305	Germany	2022	Invasive	M1UK	sic-0027
	1014	PRJEB64404	ERR11862309	Germany	2022	Invasive	M1UK	sic-0027
	1015	PRJEB64404	ERR11862319	Germany	2022	Invasive	M1UK	sic-0003
	1016	PRJEB64404	ERR11862311	Germany	2023	Invasive	M1Global	sic-0003
	1017	PRJEB64404	ERR11862320	Germany	2023	Invasive	M1Global	sic-0003
	1018	PRJEB64404	ERR11862349	Germany	2023	Invasive	M1Global	sic-0100
	1019	PRJEB64404	ERR11862306	Germany	2023	Invasive	M1UK	sic-0027
	1020	PRJEB64404	ERR11862307	Germany	2023	Invasive	M1UK	sic-0003
	1021	PRJEB64404	ERR11862308	Germany	2023	Invasive	M1UK	sic-0003
	1022	PRJEB64404	ERR11862310	Germany	2023	Invasive	M1UK	sic-0027
	1023	PRJEB64404	ERR11862312	Germany	2023	Invasive	M1UK	sic-0027
	1024	PRJEB64404	ERR11862313	Germany	2023	Invasive	M1UK	sic-0003
	1025	PRJEB64404	ERR11862314	Germany	2023	Invasive	M1UK	sic-0003
	1026	PRJEB64404	ERR11862315	Germany	2023	Invasive	M1UK	sic-0024
	1027	PRJEB64404	ERR11862316	Germany	2023	Invasive	M1UK	sic-0003
	1028	PRJEB64404	ERR11862317	Germany	2023	Invasive	M1UK	sic-0143
	1029	PRJEB64404	ERR11862318	Germany	2023	Invasive	M1UK	sic-0003
	1030	PRJEB65018	ERR11829041	Portugal	2022	Invasive	M1Global	sic-0001
	1031	PRJEB65018	ERR11829068	Portugal	2022	Invasive	M1Global	sic-0159
	1032	PRJEB65018	ERR11829070	Portugal	2022	Invasive	M1Global	sic-0160
	1033	PRJEB65018	ERR11829077	Portugal	2022	Invasive	M1Global	ud
	1034	PRJEB65018	ERR11829026	Portugal	2022	Invasive	M1UK	ud
	1035	PRJEB65018	ERR11829029	Portugal	2022	Invasive	M1UK	sic-0022
	1036	PRJEB65018	ERR11829036	Portugal	2022	Invasive	M1UK	sic-0076
	1037	PRJEB65018	ERR11829037	Portugal	2022	Invasive	M1UK	sic-0022
	1038	PRJEB65018	ERR11829039	Portugal	2022	Invasive	M1UK	sic-0001
	1039	PRJEB65018	ERR11829042	Portugal	2022	Invasive	M1UK	sic-0001
	1040	PRJEB65018	ERR11829043	Portugal	2022	Invasive	M1UK	sic-0003
	1041	PRJEB65018	ERR11829044	Portugal	2022	Invasive	M1UK	sic-0001
	1042	PRJEB65018	ERR11829045	Portugal	2022	Invasive	M1UK	sic-0002
	1043	PRJEB65018	ERR11829049	Portugal	2022	Invasive	M1UK	ud
	1044	PRJEB65018	ERR11829050	Portugal	2022	Invasive	M1UK	ud
	1045	PRJEB65018	ERR11829054	Portugal	2022	Invasive	M1UK	ud
	1046	PRJEB65018	ERR11829058	Portugal	2022	Invasive	M1UK	ud
	1047	PRJEB65018	ERR11829059	Portugal	2022	Invasive	M1UK	ud
	1048	PRJEB65018	ERR11829060	Portugal	2022	Invasive	M1UK	ud
	1049	PRJEB65018	ERR11829061	Portugal	2022	Invasive	M1UK	ud
	1050	PRJEB65018	ERR11829062	Portugal	2022	Invasive	M1UK	sic-0001
	1051	PRJEB65018	ERR11829063	Portugal	2022	Invasive	M1UK	ud
	1052	PRJEB65018	ERR11829065	Portugal	2022	Invasive	M1UK	sic-0115
	1053	PRJEB65018	ERR11829066	Portugal	2022	Invasive	M1UK	sic-0001
	1054	PRJEB65018	ERR11829071	Portugal	2022	Invasive	M1UK	sic-0110
	1055	PRJEB65018	ERR11829072	Portugal	2022	Invasive	M1UK	sic-0025
	1056	PRJEB65018	ERR11829073	Portugal	2022	Invasive	M1UK	sic-0001
	1057	PRJEB65018	ERR11829075	Portugal	2022	Invasive	M1UK	sic-0099
	1058	PRJEB65018	ERR11829078	Portugal	2022	Invasive	M1UK	sic-0077
	1059	PRJEB65018	ERR11829079	Portugal	2022	Invasive	M1UK	sic-0045
	1060	PRJNA10033449	SRR26048986	Belgium	2020	Invasive	M1Global	ud
	1061	PRJNA10033449	SRR26049008	Belgium	2020	Invasive	M1Global	ud
	1062	PRJNA10033449	SRR26049019	Belgium	2020	Invasive	M1Global	ud
	1063	PRJNA10033449	SRR26049030	Belgium	2020	Invasive	M1Global	sic-0007
	1064	PRJNA10033449	SRR26049041	Belgium	2020	Invasive	M1Global	sic-0002
	1065	PRJNA10033449	SRR26049052	Belgium	2020	Invasive	M1Global	ud
	1066	PRJNA10033449	SRR26048997	Belgium	2020	Invasive	M1UK	sic-0022
	1067	PRJNA10033449	SRR26049129	Belgium	2020	Invasive	M1UK	sic-0012
	1068	PRJNA10033449	SRR26049130	Belgium	2020	Invasive	M1UK	sic-0001
	1069	PRJNA10033449	SRR26049088	Belgium	2021	Invasive	M1Global	sic-0006
	1070	PRJNA10033449	SRR26049095	Belgium	2021	Invasive	M1Global	sic-0007
	1071	PRJNA10033449	SRR26049106	Belgium	2021	Invasive	M1Global	sic-0073
	1072	PRJNA10033449	SRR26049117	Belgium	2021	Invasive	M1Global	sic-0023
	1073	PRJNA10033449	SRR26049128	Belgium	2021	Invasive	M1Global	sic-0023
	1074	PRJNA10033449	SRR26048993	Belgium	2022	Invasive	M1Global	ud
	1075	PRJNA10033449	SRR26048998	Belgium	2022	Invasive	M1Global	ud
	1076	PRJNA10033449	SRR26049004	Belgium	2022	Invasive	M1Global	sic-0088
	1077	PRJNA10033449	SRR26049009	Belgium	2022	Invasive	M1Global	sic-0030
	1078	PRJNA10033449	SRR26049011	Belgium	2022	Invasive	M1Global	sic-0007
	1079	PRJNA10033449	SRR26049020	Belgium	2022	Invasive	M1Global	sic-0001
	1080	PRJNA10033449	SRR26049021	Belgium	2022	Invasive	M1Global	sic-0001
	1081	PRJNA10033449	SRR26049027	Belgium	2022	Invasive	M1Global	sic-0001
	1082	PRJNA10033449	SRR26049031	Belgium	2022	Invasive	M1Global	ud
	1083	PRJNA10033449	SRR26049032	Belgium	2022	Invasive	M1Global	sic-0001
	1084	PRJNA10033449	SRR26049037	Belgium	2022	Invasive	M1Global	sic-0023
	1085	PRJNA10033449	SRR26049042	Belgium	2022	Invasive	M1Global	sic-0007
	1086	PRJNA10033449	SRR26049044	Belgium	2022	Invasive	M1Global	sic-0023
	1087	PRJNA10033449	SRR26049045	Belgium	2022	Invasive	M1Global	sic-0007
	1088	PRJNA10033449	SRR26049049	Belgium	2022	Invasive	M1Global	sic-0007
	1089	PRJNA10033449	SRR26049050	Belgium	2022	Invasive	M1Global	sic-0054
	1090	PRJNA10033449	SRR26049054	Belgium	2022	Invasive	M1Global	sic-0023
	1091	PRJNA10033449	SRR26049055	Belgium	2022	Invasive	M1Global	sic-0007
	1092	PRJNA10033449	SRR26049056	Belgium	2022	Invasive	M1Global	ud
	1093	PRJNA10033449	SRR26049057	Belgium	2022	Invasive	M1Global	sic-0054
	1094	PRJNA10033449	SRR26049053	Belgium	2022	Invasive	M1INT	ud
	1095	PRJNA10033449	SRR26048987	Belgium	2022	Invasive	M1UK	sic-0027
	1096	PRJNA10033449	SRR26048988	Belgium	2022	Invasive	M1UK	sic-0008
	1097	PRJNA10033449	SRR26048989	Belgium	2022	Invasive	M1UK	sic-0001
	1098	PRJNA10033449	SRR26048990	Belgium	2022	Invasive	M1UK	sic-0036
	1099	PRJNA10033449	SRR26048991	Belgium	2022	Invasive	M1UK	ud
	1100	PRJNA10033449	SRR26048992	Belgium	2022	Invasive	M1UK	sic-0036
	1101	PRJNA10033449	SRR26048994	Belgium	2022	Invasive	M1UK	sic-0013
	1102	PRJNA10033449	SRR26048995	Belgium	2022	Invasive	M1UK	sic-0013
	1103	PRJNA10033449	SRR26048996	Belgium	2022	Invasive	M1UK	ud
	1104	PRJNA10033449	SRR26048999	Belgium	2022	Invasive	M1UK	sic-0016
	1105	PRJNA10033449	SRR26049000	Belgium	2022	Invasive	M1UK	sic-0007
	1106	PRJNA10033449	SRR26049001	Belgium	2022	Invasive	M1UK	sic-0008
	1107	PRJNA10033449	SRR26049002	Belgium	2022	Invasive	M1UK	ud
	1108	PRJNA10033449	SRR26049003	Belgium	2022	Invasive	M1UK	sic-0016
	1109	PRJNA10033449	SRR26049005	Belgium	2022	Invasive	M1UK	sic-0036
	1110	PRJNA10033449	SRR26049006	Belgium	2022	Invasive	M1UK	sic-0008
	1111	PRJNA10033449	SRR26049007	Belgium	2022	Invasive	M1UK	sic-0001
	1112	PRJNA10033449	SRR26049010	Belgium	2022	Invasive	M1UK	sic-0013
	1113	PRJNA10033449	SRR26049012	Belgium	2022	Invasive	M1UK	sic-0016
	1114	PRJNA10033449	SRR26049013	Belgium	2022	Invasive	M1UK	sic-0013
	1115	PRJNA10033449	SRR26049014	Belgium	2022	Invasive	M1UK	sic-0049
	1116	PRJNA10033449	SRR26049015	Belgium	2022	Invasive	M1UK	sic-0013
	1117	PRJNA10033449	SRR26049016	Belgium	2022	Invasive	M1UK	sic-0001
	1118	PRJNA10033449	SRR26049017	Belgium	2022	Invasive	M1UK	sic-0001
	1119	PRJNA10033449	SRR26049018	Belgium	2022	Invasive	M1UK	sic-0025
	1120	PRJNA10033449	SRR26049022	Belgium	2022	Invasive	M1UK	sic-0008
	1121	PRJNA10033449	SRR26049023	Belgium	2022	Invasive	M1UK	sic-0016
	1122	PRJNA10033449	SRR26049024	Belgium	2022	Invasive	M1UK	sic-0007
	1123	PRJNA10033449	SRR26049025	Belgium	2022	Invasive	M1UK	sic-0008
	1124	PRJNA10033449	SRR26049026	Belgium	2022	Invasive	M1UK	sic-0008
	1125	PRJNA10033449	SRR26049028	Belgium	2022	Invasive	M1UK	sic-0001
	1126	PRJNA10033449	SRR26049029	Belgium	2022	Invasive	M1UK	sic-0001
	1127	PRJNA10033449	SRR26049033	Belgium	2022	Invasive	M1UK	sic-0001
	1128	PRJNA10033449	SRR26049034	Belgium	2022	Invasive	M1UK	sic-0001
	1129	PRJNA10033449	SRR26049035	Belgium	2022	Invasive	M1UK	sic-0001
	1130	PRJNA10033449	SRR26049036	Belgium	2022	Invasive	M1UK	sic-0001
	1131	PRJNA10033449	SRR26049038	Belgium	2022	Invasive	M1UK	sic-0013
	1132	PRJNA10033449	SRR26049039	Belgium	2022	Invasive	M1UK	ud
	1133	PRJNA10033449	SRR26049040	Belgium	2022	Invasive	M1UK	ud
	1134	PRJNA10033449	SRR26049043	Belgium	2022	Invasive	M1UK	sic-0036
	1135	PRJNA10033449	SRR26049046	Belgium	2022	Invasive	M1UK	sic-0002
	1136	PRJNA10033449	SRR26049047	Belgium	2022	Invasive	M1UK	sic-0008
	1137	PRJNA10033449	SRR26049048	Belgium	2022	Invasive	M1UK	ud
	1138	PRJNA10033449	SRR26049051	Belgium	2022	Invasive	M1UK	ud
	1139	PRJNA10033449	SRR26049067	Belgium	2022	Invasive	M1UK	sic-0008
	1140	PRJNA10033449	SRR26049061	Belgium	2023	Invasive	M1Global	sic-0074
	1141	PRJNA10033449	SRR26049066	Belgium	2023	Invasive	M1Global	sic-0011
	1142	PRJNA10033449	SRR26049068	Belgium	2023	Invasive	M1Global	ud
	1143	PRJNA10033449	SRR26049075	Belgium	2023	Invasive	M1Global	ud
	1144	PRJNA10033449	SRR26049100	Belgium	2023	Invasive	M1Global	sic-0166
	1145	PRJNA10033449	SRR26049101	Belgium	2023	Invasive	M1Global	ud
	1146	PRJNA10033449	SRR26049105	Belgium	2023	Invasive	M1Global	sic-0074
	1147	PRJNA10033449	SRR26049108	Belgium	2023	Invasive	M1Global	ud
	1148	PRJNA10033449	SRR26049113	Belgium	2023	Invasive	M1Global	ud
	1149	PRJNA10033449	SRR26049120	Belgium	2023	Invasive	M1Global	sic-0001
	1150	PRJNA10033449	SRR26049126	Belgium	2023	Invasive	M1Global	ud
	1151	PRJNA10033449	SRR26048982	Belgium	2023	Invasive	M1UK	sic-0017
	1152	PRJNA10033449	SRR26048983	Belgium	2023	Invasive	M1UK	sic-0049
	1153	PRJNA10033449	SRR26048984	Belgium	2023	Invasive	M1UK	ud
	1154	PRJNA10033449	SRR26048985	Belgium	2023	Invasive	M1UK	sic-0013
	1155	PRJNA10033449	SRR26049058	Belgium	2023	Invasive	M1UK	ud
	1156	PRJNA10033449	SRR26049059	Belgium	2023	Invasive	M1UK	sic-0097
	1157	PRJNA10033449	SRR26049060	Belgium	2023	Invasive	M1UK	sic-0008
	1158	PRJNA10033449	SRR26049062	Belgium	2023	Invasive	M1UK	sic-0017
	1159	PRJNA10033449	SRR26049063	Belgium	2023	Invasive	M1UK	sic-0013
	1160	PRJNA10033449	SRR26049064	Belgium	2023	Invasive	M1UK	ud
	1161	PRJNA10033449	SRR26049065	Belgium	2023	Invasive	M1UK	sic-0013
	1162	PRJNA10033449	SRR26049069	Belgium	2023	Invasive	M1UK	sic-0008
	1163	PRJNA10033449	SRR26049070	Belgium	2023	Invasive	M1UK	sic-0017
	1164	PRJNA10033449	SRR26049071	Belgium	2023	Invasive	M1UK	ud
	1165	PRJNA10033449	SRR26049072	Belgium	2023	Invasive	M1UK	sic-0017
	1166	PRJNA10033449	SRR26049073	Belgium	2023	Invasive	M1UK	sic-0017
	1167	PRJNA10033449	SRR26049074	Belgium	2023	Invasive	M1UK	sic-0008
	1168	PRJNA10033449	SRR26049076	Belgium	2023	Invasive	M1UK	sic-0001
	1169	PRJNA10033449	SRR26049077	Belgium	2023	Invasive	M1UK	sic-0013
	1170	PRJNA10033449	SRR26049078	Belgium	2023	Invasive	M1UK	sic-0027
	1171	PRJNA10033449	SRR26049079	Belgium	2023	Invasive	M1UK	sic-0013
	1172	PRJNA10033449	SRR26049080	Belgium	2023	Invasive	M1UK	sic-0013
	1173	PRJNA10033449	SRR26049081	Belgium	2023	Invasive	M1UK	ud
	1174	PRJNA10033449	SRR26049082	Belgium	2023	Invasive	M1UK	sic-0008
	1175	PRJNA10033449	SRR26049083	Belgium	2023	Invasive	M1UK	ud
	1176	PRJNA10033449	SRR26049084	Belgium	2023	Invasive	M1UK	sic-0013
	1177	PRJNA10033449	SRR26049085	Belgium	2023	Invasive	M1UK	sic-0001
	1178	PRJNA10033449	SRR26049086	Belgium	2023	Invasive	M1UK	sic-0016
	1179	PRJNA10033449	SRR26049087	Belgium	2023	Invasive	M1UK	sic-0008
	1180	PRJNA10033449	SRR26049089	Belgium	2023	Invasive	M1UK	sic-0001
	1181	PRJNA10033449	SRR26049090	Belgium	2023	Invasive	M1UK	ud
	1182	PRJNA10033449	SRR26049091	Belgium	2023	Invasive	M1UK	ud
	1183	PRJNA10033449	SRR26049092	Belgium	2023	Invasive	M1UK	sic-0013
	1184	PRJNA10033449	SRR26049093	Belgium	2023	Invasive	M1UK	ud
	1185	PRJNA10033449	SRR26049094	Belgium	2023	Invasive	M1UK	ud
	1186	PRJNA10033449	SRR26049096	Belgium	2023	Invasive	M1UK	ud
	1187	PRJNA10033449	SRR26049097	Belgium	2023	Invasive	M1UK	sic-0008
	1188	PRJNA10033449	SRR26049098	Belgium	2023	Invasive	M1UK	sic-0016
	1189	PRJNA10033449	SRR26049099	Belgium	2023	Invasive	M1UK	ud
	1190	PRJNA10033449	SRR26049102	Belgium	2023	Invasive	M1UK	sic-0008
	1191	PRJNA10033449	SRR26049103	Belgium	2023	Invasive	M1UK	sic-0001
	1192	PRJNA10033449	SRR26049104	Belgium	2023	Invasive	M1UK	sic-0008
	1193	PRJNA10033449	SRR26049107	Belgium	2023	Invasive	M1UK	sic-0008
	1194	PRJNA10033449	SRR26049109	Belgium	2023	Invasive	M1UK	sic-0016
	1195	PRJNA10033449	SRR26049110	Belgium	2023	Invasive	M1UK	sic-0001
	1196	PRJNA10033449	SRR26049111	Belgium	2023	Invasive	M1UK	sic-0008
	1197	PRJNA10033449	SRR26049112	Belgium	2023	Invasive	M1UK	sic-0008
	1198	PRJNA10033449	SRR26049114	Belgium	2023	Invasive	M1UK	sic-0008
	1199	PRJNA10033449	SRR26049115	Belgium	2023	Invasive	M1UK	sic-0008
	1200	PRJNA10033449	SRR26049116	Belgium	2023	Invasive	M1UK	ud
	1201	PRJNA10033449	SRR26049118	Belgium	2023	Invasive	M1UK	sic-0013
	1202	PRJNA10033449	SRR26049119	Belgium	2023	Invasive	M1UK	sic-0008
	1203	PRJNA10033449	SRR26049121	Belgium	2023	Invasive	M1UK	sic-0008
	1204	PRJNA10033449	SRR26049122	Belgium	2023	Invasive	M1UK	sic-0008
	1205	PRJNA10033449	SRR26049123	Belgium	2023	Invasive	M1UK	sic-0001
	1206	PRJNA10033449	SRR26049124	Belgium	2023	Invasive	M1UK	sic-0049
	1207	PRJNA10033449	SRR26049125	Belgium	2023	Invasive	M1UK	sic-0008
	1208	PRJNA10033449	SRR26049127	Belgium	2023	Invasive	M1UK	sic-0142
	1209	PRJNA1076228	MGAS37802	Iceland	2022	Invasive	M1GLC	sic-0004
	1210	PRJNA1076228	MGAS37803	Iceland	2022	Invasive	M1GLC	sic-0004
	1211	PRJNA1076228	MGAS37804	Iceland	2022	nd	M1GLC	sic-0004
	1212	PRJNA1076228	MGAS37805	Iceland	2022	Invasive	M1GLC	sic-0004
	1213	PRJNA1076228	MGAS37806	Iceland	2022	Invasive	M1GLC	sic-0004
	1214	PRJNA1076228	MGAS37808	Iceland	2022	Invasive	M1GLC	sic-0004
	1215	PRJNA1076228	MGAS37809	Iceland	2022	Invasive	M1GLC	sic-0004
	1216	PRJNA1076228	MGAS37810	Iceland	2022	nd	M1GLC	sic-0004
	1217	PRJNA1076228	MGAS37800	Iceland	2022	nd	M1Global	sic-0035
	1218	PRJNA1076228	MGAS37807	Iceland	2022	Invasive	M1Global	sic-0164
	1219	PRJNA1076228	MGAS37812	Iceland	2023	Invasive	M1GLC	sic-0004
	1220	PRJNA1076228	MGAS37813	Iceland	2023	Invasive	M1GLC	sic-0004
	1221	PRJNA1076228	MGAS37814	Iceland	2023	Invasive	M1GLC	sic-0004
	1222	PRJNA1076228	MGAS37815	Iceland	2023	nd	M1GLC	sic-0004
	1223	PRJNA1076228	MGAS37816	Iceland	2023	nd	M1GLC	ud
	1224	PRJNA1076228	MGAS37817	Iceland	2023	Invasive	M1GLC	ud
	1225	PRJNA1076228	MGAS37822	Iceland	2023	nd	M1GLC	sic-0004
	1226	PRJNA1076228	MGAS37823	Iceland	2023	Invasive	M1GLC	sic-0004
	1227	PRJNA1076228	MGAS37824	Iceland	2023	Invasive	M1GLC	sic-0004
	1228	PRJNA1076228	MGAS37826	Iceland	2023	Invasive	M1GLC	sic-0004
	1229	PRJNA1076228	MGAS37827	Iceland	2023	nd	M1GLC	sic-0004
	1230	PRJNA1076228	MGAS37828	Iceland	2023	Invasive	M1GLC	sic-0004
	1231	PRJNA1076228	MGAS37829	Iceland	2023	nd	M1GLC	sic-0004
	1232	PRJNA1076228	MGAS37830	Iceland	2023	nd	M1GLC	sic-0004
	1233	PRJNA1076228	MGAS37831	Iceland	2023	Invasive	M1GLC	sic-0004
	1234	PRJNA1076228	MGAS37833	Iceland	2023	Invasive	M1GLC	sic-0106
	1235	PRJNA1076228	MGAS37834	Iceland	2023	Invasive	M1GLC	sic-0004
	1236	PRJNA1076228	MGAS37835	Iceland	2023	nd	M1GLC	sic-0004
	1237	PRJNA1076228	MGAS37836	Iceland	2023	Invasive	M1GLC	ud
	1238	PRJNA1076228	MGAS37837	Iceland	2023	Invasive	M1GLC	sic-0004
	1239	PRJNA1076228	MGAS37839	Iceland	2023	nd	M1GLC	sic-0004
	1240	PRJNA1076228	MGAS37842	Iceland	2023	Invasive	M1GLC	sic-0130
	1241	PRJNA1076228	MGAS37843	Iceland	2023	Invasive	M1GLC	sic-0004
	1242	PRJNA1076228	MGAS37844	Iceland	2023	Invasive	M1GLC	sic-0004
	1243	PRJNA1076228	MGAS37847	Iceland	2023	nd	M1GLC	sic-0004
	1244	PRJNA1076228	MGAS37848	Iceland	2023	nd	M1GLC	sic-0004
	1245	PRJNA1076228	MGAS37849	Iceland	2023	Invasive	M1GLC	ud
	1246	PRJNA1076228	MGAS37850	Iceland	2023	Invasive	M1GLC	ud
	1247	PRJNA1076228	MGAS37853	Iceland	2023	nd	M1GLC	sic-0004
	1248	PRJNA1076228	MGAS37856	Iceland	2023	Invasive	M1GLC	sic-0004
	1249	PRJNA1076228	MGAS37857	Iceland	2023	Invasive	M1GLC	sic-0004
	1250	PRJNA1076228	MGAS37859	Iceland	2023	Invasive	M1GLC	sic-0137
	1251	PRJNA1076228	MGAS37861	Iceland	2023	Invasive	M1GLC	sic-0004
	1252	PRJNA1076228	MGAS37832	Iceland	2023	Invasive	M1Global	ud
	1253	PRJNA1076228	MGAS37854	Iceland	2023	nd	M1Global	sic-0001
	1254	PRJNA1076228	MGAS37607	Scotland	2014	nd	M1UK	sic-0001
	1255	PRJNA1076228	MGAS37608	Scotland	2014	nd	M1UK	sic-0001
	1256	PRJNA1076228	MGAS37609	Scotland	2014	nd	M1UK	sic-0047
	1257	PRJNA1076228	MGAS37611	Scotland	2014	nd	M1UK	sic-0047
	1258	PRJNA1076228	MGAS37612	Scotland	2014	nd	M1UK	sic-0001
	1259	PRJNA1076228	MGAS37618	Scotland	2015	nd	M1Global	sic-0006
	1260	PRJNA1076228	MGAS37613	Scotland	2015	nd	M1UK	sic-0057
	1261	PRJNA1076228	MGAS37614	Scotland	2015	nd	M1UK	ud
	1262	PRJNA1076228	MGAS37615	Scotland	2015	nd	M1UK	sic-0057
	1263	PRJNA1076228	MGAS37616	Scotland	2015	nd	M1UK	sic-0020
	1264	PRJNA1076228	MGAS37617	Scotland	2015	nd	M1UK	sic-0021
	1265	PRJNA1076228	MGAS37619	Scotland	2015	nd	M1UK	sic-0001
	1266	PRJNA1076228	MGAS37620	Scotland	2015	nd	M1UK	sic-0002
	1267	PRJNA1076228	MGAS37621	Scotland	2015	nd	M1UK	sic-0020
	1268	PRJNA1076228	MGAS37625	Scotland	2016	nd	M1Global	ud
	1269	PRJNA1076228	MGAS37622	Scotland	2016	nd	M1UK	sic-0001
	1270	PRJNA1076228	MGAS37624	Scotland	2016	nd	M1UK	sic-0025
	1271	PRJNA1076228	MGAS37626	Scotland	2016	nd	M1UK	sic-0001
	1272	PRJNA1076228	MGAS37627	Scotland	2016	nd	M1UK	sic-0002
	1273	PRJNA1076228	MGAS32554	Scotland	2017	nd	M1UK	sic-0030
	1274	PRJNA1076228	MGAS32556	Scotland	2017	nd	M1UK	sic-0003
	1275	PRJNA1076228	MGAS32570	Scotland	2017	nd	M1UK	sic-0024
	1276	PRJNA1076228	MGAS32573	Scotland	2017	nd	M1UK	sic-0003
	1277	PRJNA1076228	MGAS32577	Scotland	2017	nd	M1UK	sic-0003
	1278	PRJNA1076228	MGAS32582	Scotland	2017	nd	M1UK	sic-0002
	1279	PRJNA1076228	MGAS32588	Scotland	2017	nd	M1UK	sic-0005
	1280	PRJNA1076228	MGAS32613	Scotland	2017	nd	M1UK	sic-0003
	1281	PRJNA1076228	MGAS32614	Scotland	2017	nd	M1UK	sic-0019
	1282	PRJNA1076228	MGAS32615	Scotland	2017	nd	M1UK	sic-0019
	1283	PRJNA1076228	MGAS32616	Scotland	2017	nd	M1UK	sic-0019
	1284	PRJNA1076228	MGAS32617	Scotland	2017	nd	M1UK	sic-0019
	1285	PRJNA1076228	MGAS32619	Scotland	2017	nd	M1UK	sic-0019
	1286	PRJNA1076228	MGAS32620	Scotland	2017	nd	M1UK	sic-0019
	1287	PRJNA1076228	MGAS32623	Scotland	2017	nd	M1UK	sic-0003
	1288	PRJNA1076228	MGAS32639	Scotland	2017	nd	M1UK	sic-0003
	1289	PRJNA1076228	MGAS32641	Scotland	2017	nd	M1UK	sic-0001
	1290	PRJNA1076228	MGAS32647	Scotland	2017	nd	M1UK	sic-0019
	1291	PRJNA1076228	MGAS32651	Scotland	2017	nd	M1UK	sic-0003
	1292	PRJNA1076228	MGAS32652	Scotland	2017	nd	M1UK	sic-0019
	1293	PRJNA1076228	MGAS32653	Scotland	2017	nd	M1UK	sic-0019
	1294	PRJNA1076228	MGAS32654	Scotland	2017	nd	M1UK	sic-0021
	1295	PRJNA1076228	MGAS37628	Scotland	2017	nd	M1UK	sic-0001
	1296	PRJNA1076228	MGAS37629	Scotland	2017	nd	M1UK	sic-0001
	1297	PRJNA1076228	MGAS37630	Scotland	2017	nd	M1UK	sic-0034
	1298	PRJNA1076228	MGAS37631	Scotland	2017	nd	M1UK	sic-0034
	1299	PRJNA1076228	MGAS32721	Scotland	2018	nd	M1Global	sic-0026
	1300	PRJNA1076228	MGAS32829	Scotland	2018	nd	M1Global	sic-0001
	1301	PRJNA1076228	MGAS32838	Scotland	2018	nd	M1Global	ud
	1302	PRJNA1076228	MGAS32731	Scotland	2018	nd	M1INT	sic-0003
	1303	PRJNA1076228	MGAS32734	Scotland	2018	nd	M1INT	sic-0003
	1304	PRJNA1076228	MGAS32830	Scotland	2018	nd	M1INT	ud
	1305	PRJNA1076228	MGAS32656	Scotland	2018	nd	M1UK	sic-0005
	1306	PRJNA1076228	MGAS32658	Scotland	2018	nd	M1UK	sic-0003
	1307	PRJNA1076228	MGAS32664	Scotland	2018	nd	M1UK	sic-0003
	1308	PRJNA1076228	MGAS32670	Scotland	2018	nd	M1UK	sic-0034
	1309	PRJNA1076228	MGAS32671	Scotland	2018	nd	M1UK	sic-0005
	1310	PRJNA1076228	MGAS32685	Scotland	2018	nd	M1UK	sic-0005
	1311	PRJNA1076228	MGAS32686	Scotland	2018	nd	M1UK	sic-0028
	1312	PRJNA1076228	MGAS32689	Scotland	2018	nd	M1UK	sic-0028
	1313	PRJNA1076228	MGAS32691	Scotland	2018	nd	M1UK	ud
	1314	PRJNA1076228	MGAS32693	Scotland	2018	nd	M1UK	sic-0002
	1315	PRJNA1076228	MGAS32694	Scotland	2018	nd	M1UK	sic-0001
	1316	PRJNA1076228	MGAS32697	Scotland	2018	nd	M1UK	sic-0003
	1317	PRJNA1076228	MGAS32700	Scotland	2018	nd	M1UK	sic-0005
	1318	PRJNA1076228	MGAS32701	Scotland	2018	nd	M1UK	sic-0005
	1319	PRJNA1076228	MGAS32702	Scotland	2018	nd	M1UK	sic-0001
	1320	PRJNA1076228	MGAS32703	Scotland	2018	nd	M1UK	sic-0001
	1321	PRJNA1076228	MGAS32705	Scotland	2018	nd	M1UK	sic-0005
	1322	PRJNA1076228	MGAS32707	Scotland	2018	nd	M1UK	sic-0107
	1323	PRJNA1076228	MGAS32711	Scotland	2018	nd	M1UK	sic-0003
	1324	PRJNA1076228	MGAS32714	Scotland	2018	nd	M1UK	sic-0001
	1325	PRJNA1076228	MGAS32718	Scotland	2018	nd	M1UK	sic-0064
	1326	PRJNA1076228	MGAS32720	Scotland	2018	nd	M1UK	sic-0003
	1327	PRJNA1076228	MGAS32725	Scotland	2018	nd	M1UK	sic-0003
	1328	PRJNA1076228	MGAS32733	Scotland	2018	nd	M1UK	sic-0005
	1329	PRJNA1076228	MGAS32738	Scotland	2018	nd	M1UK	ud
	1330	PRJNA1076228	MGAS32739	Scotland	2018	nd	M1UK	sic-0003
	1331	PRJNA1076228	MGAS32744	Scotland	2018	nd	M1UK	sic-0002
	1332	PRJNA1076228	MGAS32746	Scotland	2018	nd	M1UK	sic-0001
	1333	PRJNA1076228	MGAS32747	Scotland	2018	nd	M1UK	ud
	1334	PRJNA1076228	MGAS32753	Scotland	2018	nd	M1UK	sic-0003
	1335	PRJNA1076228	MGAS32754	Scotland	2018	nd	M1UK	sic-0003
	1336	PRJNA1076228	MGAS32761	Scotland	2018	nd	M1UK	sic-0001
	1337	PRJNA1076228	MGAS32765	Scotland	2018	nd	M1UK	sic-0003
	1338	PRJNA1076228	MGAS32772	Scotland	2018	nd	M1UK	sic-0003
	1339	PRJNA1076228	MGAS32774	Scotland	2018	nd	M1UK	sic-0003
	1340	PRJNA1076228	MGAS32775	Scotland	2018	nd	M1UK	sic-0019
	1341	PRJNA1076228	MGAS32777	Scotland	2018	nd	M1UK	sic-0003
	1342	PRJNA1076228	MGAS32790	Scotland	2018	nd	M1UK	ud
	1343	PRJNA1076228	MGAS32791	Scotland	2018	nd	M1UK	ud
	1344	PRJNA1076228	MGAS32792	Scotland	2018	nd	M1UK	sic-0001
	1345	PRJNA1076228	MGAS32794	Scotland	2018	nd	M1UK	sic-0003
	1346	PRJNA1076228	MGAS32796	Scotland	2018	nd	M1UK	sic-0003
	1347	PRJNA1076228	MGAS32818	Scotland	2018	nd	M1UK	sic-0003
	1348	PRJNA1076228	MGAS32825	Scotland	2018	nd	M1UK	sic-0003
	1349	PRJNA1076228	MGAS32826	Scotland	2018	nd	M1UK	sic-0067
	1350	PRJNA1076228	MGAS32847	Scotland	2018	nd	M1UK	sic-0001
	1351	PRJNA1076228	MGAS37632	Scotland	2018	nd	M1UK	sic-0002
	1352	PRJNA1076228	MGAS37633	Scotland	2018	nd	M1UK	ud
	1353	PRJNA1076228	MGAS37634	Scotland	2018	nd	M1UK	sic-0001
	1354	PRJNA1076228	MGAS37635	Scotland	2018	nd	M1UK	sic-0001
	1355	PRJNA1076228	MGAS37636	Scotland	2022	nd	M1UK	sic-0003
	1356	PRJNA1076228	MGAS37637	Scotland	2022	nd	M1UK	sic-0004
	1357	PRJNA1076228	MGAS37638	Scotland	2022	nd	M1UK	sic-0002
	1358	PRJNA1076228	MGAS37639	Scotland	2022	nd	M1UK	sic-0001
	1359	PRJNA1076228	MGAS37640	Scotland	2022	nd	M1UK	sic-0003
	1360	PRJNA1076228	MGAS37641	Scotland	2022	nd	M1UK	sic-0004
	1361	PRJNA1076228	MGAS37642	Scotland	2022	nd	M1UK	sic-0004
	1362	PRJNA1076228	MGAS37643	Scotland	2022	nd	M1UK	ud
	1363	PRJNA1076228	MGAS37644	Scotland	2022	nd	M1UK	sic-0004
	1364	PRJNA1076228	MGAS37645	Scotland	2022	nd	M1UK	ud
	1365	PRJNA1076228	MGAS37646	Scotland	2022	nd	M1UK	sic-0011
	1366	PRJNA1076228	MGAS37647	Scotland	2022	nd	M1UK	sic-0001
	1367	PRJNA1076228	MGAS37648	Scotland	2022	nd	M1UK	sic-0002
	1368	PRJNA1076228	MGAS37649	Scotland	2022	nd	M1UK	sic-0001
	1369	PRJNA1076228	MGAS37650	Scotland	2022	nd	M1UK	sic-0011
	1370	PRJNA1076228	MGAS37651	Scotland	2022	nd	M1UK	sic-0015
	1371	PRJNA1076228	MGAS37658	Scotland	2023	nd	M1Global	ud
	1372	PRJNA1076228	MGAS37659	Scotland	2023	nd	M1Global	sic-0001
	1373	PRJNA1076228	MGAS37652	Scotland	2023	nd	M1UK	sic-0001
	1374	PRJNA1076228	MGAS37653	Scotland	2023	nd	M1UK	sic-0001
	1375	PRJNA1076228	MGAS37654	Scotland	2023	nd	M1UK	sic-0001
	1376	PRJNA1076228	MGAS37655	Scotland	2023	nd	M1UK	sic-0001
	1377	PRJNA1076228	MGAS37656	Scotland	2023	nd	M1UK	sic-0001
	1378	PRJNA1076228	MGAS37657	Scotland	2023	nd	M1UK	sic-0002
	1379	PRJNA1076228	MGAS37660	Scotland	2023	nd	M1UK	sic-0002
	1380	PRJNA1076228	MGAS37661	Scotland	2023	nd	M1UK	sic-0015
	1381	PRJNA1076228	MGAS37662	Scotland	2023	nd	M1UK	sic-0002
	1382	PRJNA1076228	MGAS37663	Scotland	2023	nd	M1UK	sic-0001
	1383	PRJNA1076228	MGAS37664	Scotland	2023	nd	M1UK	ud
	1384	PRJNA1076228	MGAS37665	Scotland	2023	nd	M1UK	sic-0001
	1385	PRJNA1076228	MGAS37666	Scotland	2023	nd	M1UK	ud
	1386	PRJNA1076228	MGAS37667	Scotland	2023	nd	M1UK	sic-0007
	1387	PRJNA1076228	MGAS37668	Scotland	2023	nd	M1UK	sic-0025
	1388	PRJNA1076228	MGAS37669	Scotland	2023	nd	M1UK	sic-0001
	1389	PRJNA1076228	MGAS37670	Scotland	2023	nd	M1UK	sic-0001
	1390	PRJNA1076228	MGAS37671	Scotland	2023	nd	M1UK	sic-0001
	1391	PRJNA1076228	MGAS37672	Scotland	2023	nd	M1UK	sic-0001
	1392	PRJNA1076228	MGAS37673	Scotland	2023	nd	M1UK	sic-0001
	1393	PRJNA1076228	MGAS37674	Scotland	2023	nd	M1UK	sic-0004
	1394	PRJNA1076228	MGAS37675	Scotland	2023	nd	M1UK	ud
	1395	PRJNA1076228	MGAS37676	Scotland	2023	nd	M1UK	sic-0001
	1396	PRJNA1076228	MGAS37678	Scotland	2023	nd	M1UK	sic-0001
	1397	PRJNA1076228	MGAS37679	Scotland	2023	nd	M1UK	ud
	1398	PRJNA1076228	MGAS37680	Scotland	2023	nd	M1UK	sic-0001
	1399	PRJNA1076228	MGAS37681	Scotland	2023	nd	M1UK	sic-0015
	1400	PRJNA1076228	MGAS32848	Scotland	2022-23	Invasive	M1Global	sic-0003
	1401	PRJNA1076228	MGAS38266	Scotland	2022-23	Invasive	M1Global	sic-0141
	1402	PRJNA1076228	MGAS38305	Scotland	2022-23	Invasive	M1Global	sic-0062
	1403	PRJNA1076228	MGAS38312	Scotland	2022-23	Invasive	M1Global	sic-0001
	1404	PRJNA1076228	MGAS38314	Scotland	2022-23	Invasive	M1Global	sic-0011
	1405	PRJNA1076228	MGAS38262	Scotland	2022-23	Invasive	M1UK	sic-0001
	1406	PRJNA1076228	MGAS38263	Scotland	2022-23	Invasive	M1UK	sic-0047
	1407	PRJNA1076228	MGAS38265	Scotland	2022-23	Invasive	M1UK	sic-0001
	1408	PRJNA1076228	MGAS38267	Scotland	2022-23	Invasive	M1UK	ud
	1409	PRJNA1076228	MGAS38268	Scotland	2022-23	Invasive	M1UK	sic-0001
	1410	PRJNA1076228	MGAS38269	Scotland	2022-23	Invasive	M1UK	ud
	1411	PRJNA1076228	MGAS38270	Scotland	2022-23	Invasive	M1UK	ud
	1412	PRJNA1076228	MGAS38271	Scotland	2022-23	Invasive	M1UK	sic-0001
	1413	PRJNA1076228	MGAS38272	Scotland	2022-23	Invasive	M1UK	sic-0001
	1414	PRJNA1076228	MGAS38273	Scotland	2022-23	Invasive	M1UK	sic-0001
	1415	PRJNA1076228	MGAS38274	Scotland	2022-23	Invasive	M1UK	sic-0001
	1416	PRJNA1076228	MGAS38275	Scotland	2022-23	Invasive	M1UK	sic-0001
	1417	PRJNA1076228	MGAS38276	Scotland	2022-23	Invasive	M1UK	sic-0002
	1418	PRJNA1076228	MGAS38277	Scotland	2022-23	Invasive	M1UK	sic-0030
	1419	PRJNA1076228	MGAS38278	Scotland	2022-23	Invasive	M1UK	ud
	1420	PRJNA1076228	MGAS38279	Scotland	2022-23	Invasive	M1UK	sic-0015
	1421	PRJNA1076228	MGAS38280	Scotland	2022-23	Invasive	M1UK	ud
	1422	PRJNA1076228	MGAS38281	Scotland	2022-23	Invasive	M1UK	sic-0002
	1423	PRJNA1076228	MGAS38282	Scotland	2022-23	Invasive	M1UK	sic-0030
	1424	PRJNA1076228	MGAS38283	Scotland	2022-23	Invasive	M1UK	sic-0001
	1425	PRJNA1076228	MGAS38284	Scotland	2022-23	Invasive	M1UK	sic-0001
	1426	PRJNA1076228	MGAS38285	Scotland	2022-23	Invasive	M1UK	ud
	1427	PRJNA1076228	MGAS38286	Scotland	2022-23	Invasive	M1UK	sic-0048
	1428	PRJNA1076228	MGAS38287	Scotland	2022-23	Invasive	M1UK	ud
	1429	PRJNA1076228	MGAS38288	Scotland	2022-23	Invasive	M1UK	sic-0001
	1430	PRJNA1076228	MGAS38289	Scotland	2022-23	Invasive	M1UK	ud
	1431	PRJNA1076228	MGAS38290	Scotland	2022-23	Invasive	M1UK	sic-0125
	1432	PRJNA1076228	MGAS38291	Scotland	2022-23	Invasive	M1UK	sic-0001
	1433	PRJNA1076228	MGAS38292	Scotland	2022-23	Invasive	M1UK	sic-0002
	1434	PRJNA1076228	MGAS38293	Scotland	2022-23	Invasive	M1UK	sic-0002
	1435	PRJNA1076228	MGAS38294	Scotland	2022-23	Invasive	M1UK	sic-0001
	1436	PRJNA1076228	MGAS38295	Scotland	2022-23	Invasive	M1UK	sic-0002
	1437	PRJNA1076228	MGAS38296	Scotland	2022-23	Invasive	M1UK	sic-0001
	1438	PRJNA1076228	MGAS38297	Scotland	2022-23	Invasive	M1UK	sic-0001
	1439	PRJNA1076228	MGAS38298	Scotland	2022-23	Invasive	M1UK	sic-0001
	1440	PRJNA1076228	MGAS38299	Scotland	2022-23	Invasive	M1UK	ud
	1441	PRJNA1076228	MGAS38300	Scotland	2022-23	Invasive	M1UK	sic-0034
	1442	PRJNA1076228	MGAS38301	Scotland	2022-23	Invasive	M1UK	sic-0028
	1443	PRJNA1076228	MGAS38302	Scotland	2022-23	Invasive	M1UK	sic-0001
	1444	PRJNA1076228	MGAS38303	Scotland	2022-23	Invasive	M1UK	sic-0002
	1445	PRJNA1076228	MGAS38304	Scotland	2022-23	Invasive	M1UK	sic-0001
	1446	PRJNA1076228	MGAS38306	Scotland	2022-23	Invasive	M1UK	sic-0001
	1447	PRJNA1076228	MGAS38307	Scotland	2022-23	Invasive	M1UK	sic-0001
	1448	PRJNA1076228	MGAS38308	Scotland	2022-23	Invasive	M1UK	sic-0001
	1449	PRJNA1076228	MGAS38309	Scotland	2022-23	Invasive	M1UK	sic-0002
	1450	PRJNA1076228	MGAS38310	Scotland	2022-23	Invasive	M1UK	sic-0001
	1451	PRJNA1076228	MGAS38311	Scotland	2022-23	Invasive	M1UK	ud
	1452	PRJNA1076228	MGAS38313	Scotland	2022-23	Invasive	M1UK	sic-0001
	1453	PRJNA1076228	MGAS38315	Scotland	2022-23	Invasive	M1UK	sic-0001
	1454	PRJNA1076228	MGAS38316	Scotland	2022-23	Invasive	M1UK	sic-0001
	1455	PRJNA1076228	MGAS38317	Scotland	2022-23	Invasive	M1UK	sic-0001
	1456	PRJNA1076228	MGAS38318	Scotland	2022-23	Invasive	M1UK	sic-0001
	1457	PRJNA1076228	MGAS38319	Scotland	2022-23	Invasive	M1UK	sic-0001
	1458	PRJNA1076228	MGAS38320	Scotland	2022-23	Invasive	M1UK	sic-0012
	1459	PRJNA1076228	MGAS38321	Scotland	2022-23	Invasive	M1UK	ud
	1460	PRJNA1076228	MGAS38322	Scotland	2022-23	Invasive	M1UK	sic-0011
	1461	PRJNA1076228	MGAS38323	Scotland	2022-23	Invasive	M1UK	sic-0001
	1462	PRJNA1076228	MGAS38324	Scotland	2022-23	Invasive	M1UK	sic-0001
	1463	PRJNA1076228	MGAS38325	Scotland	2022-23	Invasive	M1UK	sic-0001
	1464	PRJNA1076228	MGAS38326	Scotland	2022-23	Invasive	M1UK	sic-0030
	1465	PRJNA1076228	MGAS38327	Scotland	2022-23	Invasive	M1UK	sic-0001
	1466	PRJNA1076228	MGAS38328	Scotland	2022-23	Invasive	M1UK	sic-0011
	1467	PRJNA1076228	MGAS38329	Scotland	2022-23	Invasive	M1UK	sic-0001
	1468	PRJNA1076228	MGAS38330	Scotland	2022-23	Invasive	M1UK	sic-0026
	1469	PRJNA1076228	MGAS38331	Scotland	2022-23	Invasive	M1UK	sic-0001
	1470	PRJNA1076228	MGAS38332	Scotland	2022-23	Invasive	M1UK	sic-0001
	1471	PRJNA1076228	MGAS38333	Scotland	2022-23	Invasive	M1UK	sic-0015
	1472	PRJNA1076228	MGAS38334	Scotland	2022-23	Invasive	M1UK	sic-0005
	1473	PRJNA1076228	MGAS38335	Scotland	2022-23	Invasive	M1UK	sic-0001
	1474	PRJNA1076228	MGAS38336	Scotland	2022-23	Invasive	M1UK	sic-0001
	1475	PRJNA1076228	MGAS38337	Scotland	2022-23	Invasive	M1UK	sic-0004
	1476	PRJNA1076228	MGAS38338	Scotland	2022-23	Invasive	M1UK	sic-0001
	1477	PRJNA1076228	MGAS38339	Scotland	2022-23	Invasive	M1UK	sic-0001
	1478	PRJNA1076228	MGAS38340	Scotland	2022-23	Invasive	M1UK	sic-0001
	1479	PRJNA1076228	MGAS38341	Scotland	2022-23	Invasive	M1UK	sic-0001
	1480	PRJNA1076228	MGAS38342	Scotland	2022-23	Invasive	M1UK	sic-0001
	1481	PRJNA1076228	MGAS38343	Scotland	2022-23	Invasive	M1UK	sic-0004
	1482	PRJNA1076228	MGAS38344	Scotland	2022-23	Invasive	M1UK	sic-0002
	1483	PRJNA1076228	MGAS38345	Scotland	2022-23	Invasive	M1UK	sic-0004
	1484	PRJNA1076228	MGAS38346	Scotland	2022-23	Invasive	M1UK	sic-0096
	1485	PRJNA1076228	MGAS38347	Scotland	2022-23	Invasive	M1UK	sic-0001
	1486	PRJNA1076228	MGAS38348	Scotland	2022-23	Invasive	M1UK	sic-0001
	1487	PRJNA1076228	MGAS38349	Scotland	2022-23	Invasive	M1UK	sic-0011
	1488	PRJNA1076228	MGAS38350	Scotland	2022-23	Invasive	M1UK	sic-0001
	1489	PRJNA1076228	MGAS38351	Scotland	2022-23	Invasive	M1UK	sic-0001
	1490	PRJNA1076228	MGAS38352	Scotland	2022-23	Invasive	M1UK	sic-0001
	1491	PRJNA1076228	MGAS38353	Scotland	2022-23	Invasive	M1UK	sic-0001
	1492	PRJNA1076228	MGAS38354	Scotland	2022-23	Invasive	M1UK	sic-0001
	1493	PRJNA1076228	MGAS38355	Scotland	2022-23	Invasive	M1UK	sic-0001
	1494	PRJNA1076228	MGAS38356	Scotland	2022-23	Invasive	M1UK	sic-0001
	1495	PRJNA1076228	MGAS38357	Scotland	2022-23	Invasive	M1UK	sic-0001
	1496	PRJNA1076228	MGAS38358	Scotland	2022-23	Invasive	M1UK	ud
	1497	PRJNA1076228	MGAS38359	Scotland	2022-23	Invasive	M1UK	sic-0001
	1498	PRJNA1076228	MGAS38360	Scotland	2022-23	Invasive	M1UK	sic-0001
	1499	PRJNA1076228	MGAS38361	Scotland	2022-23	Invasive	M1UK	sic-0001
	1500	PRJNA1076228	MGAS38362	Scotland	2022-23	Invasive	M1UK	sic-0004
	1501	PRJNA1076228	MGAS38363	Scotland	2022-23	Invasive	M1UK	sic-0002
	1502	PRJNA1076228	MGAS38364	Scotland	2022-23	Invasive	M1UK	sic-0015
	1503	PRJNA1076228	MGAS38365	Scotland	2022-23	Invasive	M1UK	sic-0001
	1504	PRJNA395240	SAMN07154227	United States	2016	Invasive	M1UK	sic-0001
	1505	PRJNA395240	SAMN08690692	United States	2016	Invasive	M1UK	sic-0037
	1506	PRJNA395240	SAMN08690707	United States	2016	Invasive	M1UK	sic-0020
	1507	PRJNA395240	SAMN08690786	United States	2016	Invasive	M1UK	sic-0037
	1508	PRJNA395240	SAMN08690793	United States	2016	Invasive	M1UK	sic-0037
	1509	PRJNA395240	SAMN08690990	United States	2016	Invasive	M1UK	sic-0037
	1510	PRJNA395240	SAMN08691789	United States	2017	Invasive	M1UK	sic-0001
	1511	PRJNA395240	SAMN08693085	United States	2017	Invasive	M1UK	sic-0120
	1512	PRJNA395240	SAMN14786371	United States	2018	Invasive	M1UK	sic-0001
	1513	PRJNA395240	SAMN14786372	United States	2019	Invasive	M1UK	sic-0001
	1514	PRJNA395240	SAMN14786373	United States	2019	Invasive	M1UK	sic-0001
	1515	PRJNA395240	SAMN27770449	United States	2019	Invasive	M1UK	sic-0001
	1516	PRJNA395240	SAMN27780161	United States	2019	Invasive	M1UK	ud
	1517	PRJNA395240	SAMN27780320	United States	2019	Invasive	M1UK	sic-0001
	1518	PRJNA395240	SAMN27780470	United States	2019	Invasive	M1UK	sic-0001
	1519	PRJNA395240	SAMN27780471	United States	2019	Invasive	M1UK	sic-0001
	1520	PRJNA395240	SAMN27780477	United States	2019	Invasive	M1UK	sic-0001
	1521	PRJNA395240	SAMN27780481	United States	2019	Invasive	M1UK	sic-0003
	1522	PRJNA395240	SAMN27780516	United States	2019	Invasive	M1UK	sic-0001
	1523	PRJNA395240	SAMN27780982	United States	2019	Invasive	M1UK	sic-0001
	1524	PRJNA395240	SAMN27781018	United States	2019	Invasive	M1UK	sic-0001
	1525	PRJNA395240	SAMN27804123	United States	2019	Invasive	M1UK	sic-0001
	1526	PRJNA395240	SAMN27804134	United States	2019	Invasive	M1UK	sic-0001
	1527	PRJNA395240	SAMN27804283	United States	2019	Invasive	M1UK	sic-0001
	1528	PRJNA395240	SAMN27804288	United States	2019	Invasive	M1UK	sic-0001
	1529	PRJNA395240	SAMN27804385	United States	2019	Invasive	M1UK	sic-0001
	1530	PRJNA395240	SAMN27804389	United States	2019	Invasive	M1UK	sic-0020
	1531	PRJNA395240	SAMN27804478	United States	2019	Invasive	M1UK	sic-0001
	1532	PRJNA395240	SAMN27804941	United States	2019	Invasive	M1UK	sic-0001
	1533	PRJNA395240	SAMN27804995	United States	2019	Invasive	M1UK	sic-0020
	1534	PRJNA395240	SAMN27805044	United States	2019	Invasive	M1UK	sic-0001
	1535	PRJNA395240	SAMN27805047	United States	2019	Invasive	M1UK	sic-0001
	1536	PRJNA395240	SAMN27805049	United States	2019	Invasive	M1UK	sic-0001
	1537	PRJNA395240	SAMN27805052	United States	2019	Invasive	M1UK	sic-0001
	1538	PRJNA395240	SAMN27862100	United States	2020	Invasive	M1UK	sic-0001
	1539	PRJNA395240	SAMN27862225	United States	2020	Invasive	M1UK	sic-0001
	1540	PRJNA395240	SAMN27862470	United States	2020	Invasive	M1UK	sic-0028
	1541	PRJNA395240	SAMN27862703	United States	2020	Invasive	M1UK	sic-0002
	1542	PRJNA395240	SAMN27862824	United States	2020	Invasive	M1UK	sic-0134
	1543	PRJNA395240	SAMN27862827	United States	2020	Invasive	M1UK	sic-0058
	1544	PRJNA395240	SAMN27862831	United States	2020	Invasive	M1UK	sic-0002
	1545	PRJNA395240	SAMN27862832	United States	2020	Invasive	M1UK	sic-0001
	1546	PRJNA395240	SAMN27862860	United States	2020	Invasive	M1UK	sic-0001
	1547	PRJNA395240	SAMN27862874	United States	2020	Invasive	M1UK	sic-0001
	1548	PRJNA395240	SAMN27862963	United States	2020	Invasive	M1UK	sic-0001
	1549	PRJNA395240	SAMN27922172	United States	2020	Invasive	M1UK	sic-0001
	1550	PRJNA395240	SAMN27922179	United States	2020	Invasive	M1UK	sic-0001
	1551	PRJNA395240	SAMN27922205	United States	2020	Invasive	M1UK	sic-0001
	1552	PRJNA395240	SAMN27922291	United States	2020	Invasive	M1UK	sic-0001
	1553	PRJNA395240	SAMN27922448	United States	2020	Invasive	M1UK	sic-0058
	1554	PRJNA395240	SAMN27922453	United States	2020	Invasive	M1UK	sic-0001
	1555	PRJNA395240	SAMN27922459	United States	2020	Invasive	M1UK	sic-0001
	1556	PRJNA395240	SAMN27922519	United States	2020	Invasive	M1UK	sic-0001
	1557	PRJNA395240	SAMN27922551	United States	2020	Invasive	M1UK	sic-0055
	1558	PRJNA395240	SAMN27922611	United States	2020	Invasive	M1UK	sic-0001
	1559	PRJNA395240	SAMN27922612	United States	2020	Invasive	M1UK	sic-0001
	1560	PRJNA395240	SAMN27922625	United States	2020	Invasive	M1UK	sic-0001
	1561	PRJNA395240	SAMN27922637	United States	2020	Invasive	M1UK	sic-0002
	1562	PRJNA395240	SAMN27922642	United States	2020	Invasive	M1UK	sic-0002
	1563	PRJNA395240	SAMN27922648	United States	2020	Invasive	M1UK	sic-0001
	1564	PRJNA395240	SAMN27922650	United States	2020	Invasive	M1UK	sic-0056
	1565	PRJNA395240	SAMN27922665	United States	2020	Invasive	M1UK	sic-0001
	1566	PRJNA395240	SAMN27922747	United States	2020	Invasive	M1UK	sic-0002
	1567	PRJNA395240	SAMN27922765	United States	2020	Invasive	M1UK	sic-0001
	1568	PRJNA395240	SAMN27922774	United States	2020	Invasive	M1UK	sic-0001
	1569	PRJNA395240	SAMN27922777	United States	2020	Invasive	M1UK	sic-0001
	1570	PRJNA395240	SAMN27922780	United States	2020	Invasive	M1UK	sic-0132
	1571	PRJNA395240	SAMN27922832	United States	2020	Invasive	M1UK	ud
	1572	PRJNA395240	SAMN27922854	United States	2020	Invasive	M1UK	sic-0055
	1573	PRJNA395240	SAMN27922912	United States	2020	Invasive	M1UK	sic-0001
	1574	PRJNA395240	SAMN27922927	United States	2020	Invasive	M1UK	sic-0001
	1575	PRJNA395240	SAMN27922966	United States	2020	Invasive	M1UK	sic-0003
	1576	PRJNA395240	SAMN27923064	United States	2020	Invasive	M1UK	sic-0001
	1577	PRJNA395240	SAMN27923066	United States	2020	Invasive	M1UK	sic-0001
	1578	PRJNA395240	SAMN27991921	United States	2020	Invasive	M1UK	sic-0002
	1579	PRJNA395240	SAMN27991927	United States	2020	Invasive	M1UK	ud
	1580	PRJNA395240	SAMN27992014	United States	2020	Invasive	M1UK	sic-0002
	1581	PRJNA395240	SAMN27992015	United States	2020	Invasive	M1UK	sic-0001
	1582	PRJNA395240	SAMN27992016	United States	2020	Invasive	M1UK	sic-0001
	1583	PRJNA395240	SAMN27992017	United States	2020	Invasive	M1UK	sic-0002
	1584	PRJNA395240	SAMN27992018	United States	2020	Invasive	M1UK	sic-0001
	1585	PRJNA395240	SAMN27992206	United States	2021	Invasive	M1UK	sic-0002
	1586	PRJNA395240	SAMN27992224	United States	2021	Invasive	M1UK	sic-0003
	1587	PRJNA395240	SAMN27992278	United States	2021	Invasive	M1UK	sic-0001
	1588	PRJNA395240	SAMN27992289	United States	2021	Invasive	M1UK	sic-0001
	1589	PRJNA395240	SAMN27997101	United States	2021	Invasive	M1UK	sic-0003
	1590	PRJNA872282	SRR21169766	Australia	2005	Invasive	M1Global	sic-0079
	1591	PRJNA872282	SRR21169823	Australia	2005	Invasive	M1Global	ud
	1592	PRJNA872282	SRR21170053	Australia	2005	Invasive	M1Global	ud
	1593	PRJNA872282	SRR21170054	Australia	2005	Invasive	M1Global	sic-0001
	1594	PRJNA872282	SRR21169885	Australia	2006	Invasive	M1Global	sic-0001
	1595	PRJNA872282	SRR21169986	Australia	2006	Invasive	M1Global	sic-0001
	1596	PRJNA872282	SRR21169794	Australia	2007	Invasive	M1Global	sic-0059
	1597	PRJNA872282	SRR21169805	Australia	2007	Invasive	M1Global	sic-0012
	1598	PRJNA872282	SRR21169816	Australia	2007	Invasive	M1Global	sic-0129
	1599	PRJNA872282	SRR21169975	Australia	2007	Invasive	M1Global	sic-0001
	1600	PRJNA872282	SRR21170052	Australia	2007	Invasive	M1Global	sic-0059
	1601	PRJNA872282	SRR21169849	Australia	2008	Invasive	M1Global	sic-0003
	1602	PRJNA872282	SRR21169860	Australia	2008	Invasive	M1Global	sic-0001
	1603	PRJNA872282	SRR21169871	Australia	2008	Invasive	M1Global	sic-0001
	1604	PRJNA872282	SRR21169946	Australia	2008	Invasive	M1Global	sic-0001
	1605	PRJNA872282	SRR21169957	Australia	2008	Invasive	M1Global	sic-0002
	1606	PRJNA872282	SRR21169765	Australia	2009	Invasive	M1Global	sic-0012
	1607	PRJNA872282	SRR21169777	Australia	2009	Invasive	M1Global	sic-0012
	1608	PRJNA872282	SRR21169788	Australia	2009	Invasive	M1Global	sic-0090
	1609	PRJNA872282	SRR21169919	Australia	2009	Invasive	M1Global	sic-0012
	1610	PRJNA872282	SRR21169930	Australia	2009	Invasive	M1Global	sic-0003
	1611	PRJNA872282	SRR21169739	Australia	2010	Invasive	M1Global	sic-0003
	1612	PRJNA872282	SRR21169750	Australia	2010	Invasive	M1Global	sic-0011
	1613	PRJNA872282	SRR21169760	Australia	2010	Invasive	M1Global	sic-0162
	1614	PRJNA872282	SRR21169822	Australia	2010	Invasive	M1Global	sic-0012
	1615	PRJNA872282	SRR21169834	Australia	2010	Invasive	M1Global	sic-0163
	1616	PRJNA872282	SRR21169845	Australia	2010	Invasive	M1Global	sic-0012
	1617	PRJNA872282	SRR21170004	Australia	2010	Invasive	M1Global	sic-0012
	1618	PRJNA872282	SRR21170015	Australia	2010	Invasive	M1Global	sic-0012
	1619	PRJNA872282	SRR21170031	Australia	2010	Invasive	M1Global	sic-0001
	1620	PRJNA872282	SRR21170042	Australia	2010	Invasive	M1Global	sic-0001
	1621	PRJNA872282	SRR21169891	Australia	2011	Invasive	M1Global	ud
	1622	PRJNA872282	SRR21169893	Australia	2011	Invasive	M1Global	ud
	1623	PRJNA872282	SRR21169903	Australia	2011	Invasive	M1Global	sic-0001
	1624	PRJNA872282	SRR21169892	Australia	2011	Invasive	M1INT	sic-0005
	1625	PRJNA872282	SRR21169886	Australia	2012	Invasive	M1Global	sic-0010
	1626	PRJNA872282	SRR21169887	Australia	2012	Invasive	M1Global	sic-0010
	1627	PRJNA872282	SRR21169888	Australia	2012	Invasive	M1Global	sic-0002
	1628	PRJNA872282	SRR21169889	Australia	2012	Invasive	M1Global	sic-0006
	1629	PRJNA872282	SRR21169890	Australia	2012	Invasive	M1Global	ud
	1630	PRJNA872282	SRR21169993	Australia	2012	Invasive	M1Global	sic-0001
	1631	PRJNA872282	SRR21169994	Australia	2012	Invasive	M1Global	ud
	1632	PRJNA872282	SRR21169995	Australia	2012	Invasive	M1Global	sic-0006
	1633	PRJNA872282	SRR21169884	Australia	2012	Invasive	M1INT	ud
	1634	PRJNA872282	SRR21169982	Australia	2013	Invasive	M1Global	sic-0010
	1635	PRJNA872282	SRR21169984	Australia	2013	Invasive	M1Global	ud
	1636	PRJNA872282	SRR21169987	Australia	2013	Invasive	M1Global	sic-0001
	1637	PRJNA872282	SRR21169988	Australia	2013	Invasive	M1Global	sic-0006
	1638	PRJNA872282	SRR21169989	Australia	2013	Invasive	M1Global	ud
	1639	PRJNA872282	SRR21169990	Australia	2013	Invasive	M1Global	ud
	1640	PRJNA872282	SRR21169991	Australia	2013	Invasive	M1Global	ud
	1641	PRJNA872282	SRR21169992	Australia	2013	Invasive	M1Global	ud
	1642	PRJNA872282	SRR21169983	Australia	2013	Invasive	M1UK	sic-0001
	1643	PRJNA872282	SRR21169985	Australia	2013	Invasive	M1UK	ud
	1644	PRJNA872282	SRR21169971	Australia	2014	Invasive	M1Global	ud
	1645	PRJNA872282	SRR21169972	Australia	2014	Invasive	M1Global	sic-0063
	1646	PRJNA872282	SRR21169976	Australia	2014	Invasive	M1Global	ud
	1647	PRJNA872282	SRR21169977	Australia	2014	Invasive	M1Global	sic-0010
	1648	PRJNA872282	SRR21169978	Australia	2014	Invasive	M1Global	ud
	1649	PRJNA872282	SRR21169979	Australia	2014	Invasive	M1Global	ud
	1650	PRJNA872282	SRR21169973	Australia	2014	Invasive	M1INT	sic-0002
	1651	PRJNA872282	SRR21169974	Australia	2014	Invasive	M1UK	sic-0001
	1652	PRJNA872282	SRR21169980	Australia	2014	Invasive	M1UK	sic-0001
	1653	PRJNA872282	SRR21169981	Australia	2014	Invasive	M1UK	sic-0003
	1654	PRJNA872282	SRR21169813	Australia	2015	Invasive	M1Global	sic-0001
	1655	PRJNA872282	SRR21169814	Australia	2015	Invasive	M1Global	sic-0003
	1656	PRJNA872282	SRR21169815	Australia	2015	Invasive	M1Global	sic-0001
	1657	PRJNA872282	SRR21169817	Australia	2015	Invasive	M1Global	sic-0006
	1658	PRJNA872282	SRR21169818	Australia	2015	Invasive	M1Global	sic-0032
	1659	PRJNA872282	SRR21169819	Australia	2015	Invasive	M1Global	sic-0007
	1660	PRJNA872282	SRR21169821	Australia	2015	Invasive	M1Global	sic-0010
	1661	PRJNA872282	SRR21169824	Australia	2015	Invasive	M1Global	sic-0010
	1662	PRJNA872282	SRR21169826	Australia	2015	Invasive	M1Global	sic-0010
	1663	PRJNA872282	SRR21169827	Australia	2015	Invasive	M1Global	sic-0010
	1664	PRJNA872282	SRR21169828	Australia	2015	Invasive	M1Global	sic-0003
	1665	PRJNA872282	SRR21169829	Australia	2015	Invasive	M1Global	ud
	1666	PRJNA872282	SRR21169830	Australia	2015	Invasive	M1Global	sic-0139
	1667	PRJNA872282	SRR21169831	Australia	2015	Invasive	M1Global	ud
	1668	PRJNA872282	SRR21169968	Australia	2015	Invasive	M1Global	sic-0038
	1669	PRJNA872282	SRR21169969	Australia	2015	Invasive	M1Global	sic-0126
	1670	PRJNA872282	SRR21169970	Australia	2015	Invasive	M1Global	sic-0002
	1671	PRJNA872282	SRR21169812	Australia	2015	Invasive	M1INT	ud
	1672	PRJNA872282	SRR21169820	Australia	2015	Invasive	M1INT	sic-0060
	1673	PRJNA872282	SRR21169825	Australia	2015	Invasive	M1INT	sic-0003
	1674	PRJNA872282	SRR21169795	Australia	2016	Invasive	M1Global	ud
	1675	PRJNA872282	SRR21169796	Australia	2016	Invasive	M1Global	sic-0003
	1676	PRJNA872282	SRR21169797	Australia	2016	Invasive	M1Global	sic-0003
	1677	PRJNA872282	SRR21169801	Australia	2016	Invasive	M1Global	sic-0069
	1678	PRJNA872282	SRR21169802	Australia	2016	Invasive	M1Global	ud
	1679	PRJNA872282	SRR21169803	Australia	2016	Invasive	M1Global	sic-0003
	1680	PRJNA872282	SRR21169807	Australia	2016	Invasive	M1Global	sic-0032
	1681	PRJNA872282	SRR21169808	Australia	2016	Invasive	M1Global	sic-0158
	1682	PRJNA872282	SRR21169809	Australia	2016	Invasive	M1Global	ud
	1683	PRJNA872282	SRR21169810	Australia	2016	Invasive	M1Global	sic-0006
	1684	PRJNA872282	SRR21169811	Australia	2016	Invasive	M1Global	sic-0010
	1685	PRJNA872282	SRR21169882	Australia	2016	Invasive	M1Global	sic-0010
	1686	PRJNA872282	SRR21169751	Australia	2016	Scarlet Fever	M1UK	sic-0002
	1687	PRJNA872282	SRR21169752	Australia	2016	Scarlet Fever	M1UK	sic-0007
	1688	PRJNA872282	SRR21169792	Australia	2016	Invasive	M1UK	ud
	1689	PRJNA872282	SRR21169793	Australia	2016	Invasive	M1UK	ud
	1690	PRJNA872282	SRR21169798	Australia	2016	Invasive	M1UK	sic-0005
	1691	PRJNA872282	SRR21169799	Australia	2016	Invasive	M1UK	ud
	1692	PRJNA872282	SRR21169800	Australia	2016	Invasive	M1UK	sic-0026
	1693	PRJNA872282	SRR21169804	Australia	2016	Invasive	M1UK	ud
	1694	PRJNA872282	SRR21169806	Australia	2016	Invasive	M1UK	sic-0026
	1695	PRJNA872282	SRR21169883	Australia	2016	Invasive	M1UK	ud
	1696	PRJNA872282	SRR21169851	Australia	2017	Invasive	M1Global	ud
	1697	PRJNA872282	SRR21169855	Australia	2017	Invasive	M1Global	ud
	1698	PRJNA872282	SRR21169859	Australia	2017	Invasive	M1Global	sic-0010
	1699	PRJNA872282	SRR21169863	Australia	2017	Invasive	M1Global	ud
	1700	PRJNA872282	SRR21169866	Australia	2017	Invasive	M1Global	ud
	1701	PRJNA872282	SRR21169869	Australia	2017	Invasive	M1Global	sic-0038
	1702	PRJNA872282	SRR21169870	Australia	2017	Invasive	M1Global	sic-0035
	1703	PRJNA872282	SRR21169874	Australia	2017	Invasive	M1Global	ud
	1704	PRJNA872282	SRR21169880	Australia	2017	Invasive	M1Global	sic-0010
	1705	PRJNA872282	SRR21169940	Australia	2017	Invasive	M1Global	ud
	1706	PRJNA872282	SRR21169947	Australia	2017	Invasive	M1Global	sic-0038
	1707	PRJNA872282	SRR21169948	Australia	2017	Invasive	M1Global	sic-0038
	1708	PRJNA872282	SRR21169952	Australia	2017	Invasive	M1Global	sic-0150
	1709	PRJNA872282	SRR21169953	Australia	2017	Invasive	M1Global	ud
	1710	PRJNA872282	SRR21169956	Australia	2017	Invasive	M1Global	ud
	1711	PRJNA872282	SRR21169958	Australia	2017	Invasive	M1Global	ud
	1712	PRJNA872282	SRR21169959	Australia	2017	Invasive	M1Global	ud
	1713	PRJNA872282	SRR21169961	Australia	2017	Invasive	M1Global	ud
	1714	PRJNA872282	SRR21169962	Australia	2017	Invasive	M1Global	ud
	1715	PRJNA872282	SRR21169966	Australia	2017	Invasive	M1Global	ud
	1716	PRJNA872282	SRR21169967	Australia	2017	Invasive	M1Global	ud
	1717	PRJNA872282	SRR21169852	Australia	2017	Invasive	M1UK	sic-0005
	1718	PRJNA872282	SRR21169853	Australia	2017	Invasive	M1UK	sic-0061
	1719	PRJNA872282	SRR21169854	Australia	2017	Invasive	M1UK	sic-0003
	1720	PRJNA872282	SRR21169856	Australia	2017	Invasive	M1UK	ud
	1721	PRJNA872282	SRR21169857	Australia	2017	Invasive	M1UK	ud
	1722	PRJNA872282	SRR21169858	Australia	2017	Invasive	M1UK	ud
	1723	PRJNA872282	SRR21169861	Australia	2017	Invasive	M1UK	ud
	1724	PRJNA872282	SRR21169862	Australia	2017	Invasive	M1UK	ud
	1725	PRJNA872282	SRR21169864	Australia	2017	Invasive	M1UK	ud
	1726	PRJNA872282	SRR21169865	Australia	2017	Invasive	M1UK	ud
	1727	PRJNA872282	SRR21169867	Australia	2017	Invasive	M1UK	ud
	1728	PRJNA872282	SRR21169868	Australia	2017	Invasive	M1UK	sic-0021
	1729	PRJNA872282	SRR21169872	Australia	2017	Invasive	M1UK	sic-0003
	1730	PRJNA872282	SRR21169873	Australia	2017	Invasive	M1UK	sic-0026
	1731	PRJNA872282	SRR21169875	Australia	2017	Invasive	M1UK	sic-0026
	1732	PRJNA872282	SRR21169876	Australia	2017	Invasive	M1UK	sic-0005
	1733	PRJNA872282	SRR21169877	Australia	2017	Invasive	M1UK	ud
	1734	PRJNA872282	SRR21169878	Australia	2017	Invasive	M1UK	sic-0024
	1735	PRJNA872282	SRR21169879	Australia	2017	Invasive	M1UK	sic-0021
	1736	PRJNA872282	SRR21169881	Australia	2017	Invasive	M1UK	ud
	1737	PRJNA872282	SRR21169941	Australia	2017	Invasive	M1UK	ud
	1738	PRJNA872282	SRR21169942	Australia	2017	Invasive	M1UK	ud
	1739	PRJNA872282	SRR21169943	Australia	2017	Invasive	M1UK	ud
	1740	PRJNA872282	SRR21169944	Australia	2017	Invasive	M1UK	ud
	1741	PRJNA872282	SRR21169945	Australia	2017	Invasive	M1UK	sic-0005
	1742	PRJNA872282	SRR21169949	Australia	2017	Invasive	M1UK	ud
	1743	PRJNA872282	SRR21169950	Australia	2017	Invasive	M1UK	sic-0005
	1744	PRJNA872282	SRR21169951	Australia	2017	Invasive	M1UK	ud
	1745	PRJNA872282	SRR21169954	Australia	2017	Invasive	M1UK	ud
	1746	PRJNA872282	SRR21169955	Australia	2017	Invasive	M1UK	ud
	1747	PRJNA872282	SRR21169960	Australia	2017	Invasive	M1UK	sic-0071
	1748	PRJNA872282	SRR21169963	Australia	2017	Invasive	M1UK	sic-0005
	1749	PRJNA872282	SRR21169964	Australia	2017	Invasive	M1UK	sic-0071
	1750	PRJNA872282	SRR21169965	Australia	2017	Invasive	M1UK	ud
	1751	PRJNA872282	SRR21169737	Australia	2018	Invasive	M1Global	sic-0006
	1752	PRJNA872282	SRR21169738	Australia	2018	Invasive	M1Global	ud
	1753	PRJNA872282	SRR21169740	Australia	2018	Invasive	M1Global	sic-0010
	1754	PRJNA872282	SRR21169741	Australia	2018	Invasive	M1Global	sic-0010
	1755	PRJNA872282	SRR21169743	Australia	2018	Invasive	M1Global	sic-0006
	1756	PRJNA872282	SRR21169785	Australia	2018	Invasive	M1Global	sic-0021
	1757	PRJNA872282	SRR21169894	Australia	2018	Scarlet Fever	M1Global	sic-0050
	1758	PRJNA872282	SRR21169922	Australia	2018	Invasive	M1Global	sic-0092
	1759	PRJNA872282	SRR21169926	Australia	2018	Invasive	M1Global	sic-0109
	1760	PRJNA872282	SRR21169927	Australia	2018	Invasive	M1Global	sic-0151
	1761	PRJNA872282	SRR21169933	Australia	2018	Invasive	M1Global	sic-0010
	1762	PRJNA872282	SRR21169937	Australia	2018	Invasive	M1Global	ud
	1763	PRJNA872282	SRR21169939	Australia	2018	Invasive	M1Global	sic-0082
	1764	PRJNA872282	SRR21170016	Australia	2018	Invasive	M1Global	sic-0006
	1765	PRJNA872282	SRR21170019	Australia	2018	Invasive	M1Global	sic-0035
	1766	PRJNA872282	SRR21170020	Australia	2018	Invasive	M1Global	sic-0040
	1767	PRJNA872282	SRR21170022	Australia	2018	Invasive	M1Global	sic-0040
	1768	PRJNA872282	SRR21170023	Australia	2018	Invasive	M1Global	sic-0032
	1769	PRJNA872282	SRR21170040	Australia	2018	Invasive	M1Global	ud
	1770	PRJNA872282	SRR21170046	Australia	2018	Invasive	M1Global	ud
	1771	PRJNA872282	SRR21170051	Australia	2018	Invasive	M1Global	ud
	1772	PRJNA872282	SRR21169742	Australia	2018	Invasive	M1UK	sic-0118
	1773	PRJNA872282	SRR21169764	Australia	2018	Invasive	M1UK	ud
	1774	PRJNA872282	SRR21169767	Australia	2018	Invasive	M1UK	ud
	1775	PRJNA872282	SRR21169768	Australia	2018	Invasive	M1UK	ud
	1776	PRJNA872282	SRR21169769	Australia	2018	Invasive	M1UK	ud
	1777	PRJNA872282	SRR21169770	Australia	2018	Invasive	M1UK	ud
	1778	PRJNA872282	SRR21169771	Australia	2018	Invasive	M1UK	ud
	1779	PRJNA872282	SRR21169772	Australia	2018	Invasive	M1UK	sic-0003
	1780	PRJNA872282	SRR21169773	Australia	2018	Invasive	M1UK	ud
	1781	PRJNA872282	SRR21169774	Australia	2018	Invasive	M1UK	sic-0002
	1782	PRJNA872282	SRR21169775	Australia	2018	Invasive	M1UK	ud
	1783	PRJNA872282	SRR21169776	Australia	2018	Invasive	M1UK	ud
	1784	PRJNA872282	SRR21169778	Australia	2018	Invasive	M1UK	ud
	1785	PRJNA872282	SRR21169779	Australia	2018	Invasive	M1UK	sic-0002
	1786	PRJNA872282	SRR21169780	Australia	2018	Invasive	M1UK	ud
	1787	PRJNA872282	SRR21169781	Australia	2018	Invasive	M1UK	sic-0001
	1788	PRJNA872282	SRR21169782	Australia	2018	Invasive	M1UK	sic-0001
	1789	PRJNA872282	SRR21169783	Australia	2018	Invasive	M1UK	ud
	1790	PRJNA872282	SRR21169784	Australia	2018	Invasive	M1UK	sic-0001
	1791	PRJNA872282	SRR21169786	Australia	2018	Invasive	M1UK	sic-0005
	1792	PRJNA872282	SRR21169787	Australia	2018	Invasive	M1UK	sic-0001
	1793	PRJNA872282	SRR21169789	Australia	2018	Invasive	M1UK	sic-0001
	1794	PRJNA872282	SRR21169790	Australia	2018	Invasive	M1UK	sic-0001
	1795	PRJNA872282	SRR21169791	Australia	2018	Invasive	M1UK	sic-0001
	1796	PRJNA872282	SRR21169848	Australia	2018	Invasive	M1UK	sic-0005
	1797	PRJNA872282	SRR21169850	Australia	2018	Invasive	M1UK	ud
	1798	PRJNA872282	SRR21169912	Australia	2018	Invasive	M1UK	ud
	1799	PRJNA872282	SRR21169913	Australia	2018	Invasive	M1UK	ud
	1800	PRJNA872282	SRR21169914	Australia	2018	Invasive	M1UK	sic-0002
	1801	PRJNA872282	SRR21169915	Australia	2018	Invasive	M1UK	sic-0001
	1802	PRJNA872282	SRR21169916	Australia	2018	Invasive	M1UK	sic-0021
	1803	PRJNA872282	SRR21169917	Australia	2018	Invasive	M1UK	sic-0003
	1804	PRJNA872282	SRR21169918	Australia	2018	Invasive	M1UK	sic-0005
	1805	PRJNA872282	SRR21169920	Australia	2018	Invasive	M1UK	sic-0005
	1806	PRJNA872282	SRR21169921	Australia	2018	Invasive	M1UK	ud
	1807	PRJNA872282	SRR21169923	Australia	2018	Invasive	M1UK	sic-0005
	1808	PRJNA872282	SRR21169924	Australia	2018	Invasive	M1UK	sic-0005
	1809	PRJNA872282	SRR21169925	Australia	2018	Invasive	M1UK	sic-0005
	1810	PRJNA872282	SRR21169928	Australia	2018	Invasive	M1UK	sic-0061
	1811	PRJNA872282	SRR21169929	Australia	2018	Invasive	M1UK	ud
	1812	PRJNA872282	SRR21169931	Australia	2018	Invasive	M1UK	sic-0007
	1813	PRJNA872282	SRR21169932	Australia	2018	Invasive	M1UK	ud
	1814	PRJNA872282	SRR21169934	Australia	2018	Invasive	M1UK	ud
	1815	PRJNA872282	SRR21169935	Australia	2018	Invasive	M1UK	sic-0003
	1816	PRJNA872282	SRR21169936	Australia	2018	Invasive	M1UK	ud
	1817	PRJNA872282	SRR21169938	Australia	2018	Invasive	M1UK	sic-0005
	1818	PRJNA872282	SRR21170014	Australia	2018	Invasive	M1UK	sic-0001
	1819	PRJNA872282	SRR21170017	Australia	2018	Invasive	M1UK	sic-0001
	1820	PRJNA872282	SRR21170018	Australia	2018	Invasive	M1UK	ud
	1821	PRJNA872282	SRR21170021	Australia	2018	Invasive	M1UK	sic-0145
	1822	PRJNA872282	SRR21170038	Australia	2018	Invasive	M1UK	ud
	1823	PRJNA872282	SRR21170039	Australia	2018	Invasive	M1UK	ud
	1824	PRJNA872282	SRR21170041	Australia	2018	Invasive	M1UK	ud
	1825	PRJNA872282	SRR21170043	Australia	2018	Invasive	M1UK	sic-0002
	1826	PRJNA872282	SRR21170044	Australia	2018	Invasive	M1UK	sic-0003
	1827	PRJNA872282	SRR21170045	Australia	2018	Invasive	M1UK	ud
	1828	PRJNA872282	SRR21170047	Australia	2018	Invasive	M1UK	ud
	1829	PRJNA872282	SRR21170048	Australia	2018	Invasive	M1UK	sic-0002
	1830	PRJNA872282	SRR21170049	Australia	2018	Invasive	M1UK	ud
	1831	PRJNA872282	SRR21170050	Australia	2018	Invasive	M1UK	ud
	1832	PRJNA872282	SRR21169744	Australia	2019	Scarlet Fever	M1Global	ud
	1833	PRJNA872282	SRR21169832	Australia	2019	Invasive	M1Global	sic-0023
	1834	PRJNA872282	SRR21169833	Australia	2019	Invasive	M1Global	sic-0007
	1835	PRJNA872282	SRR21169835	Australia	2019	Invasive	M1Global	ud
	1836	PRJNA872282	SRR21169836	Australia	2019	Invasive	M1Global	sic-0006
	1837	PRJNA872282	SRR21169838	Australia	2019	Invasive	M1Global	sic-0157
	1838	PRJNA872282	SRR21169840	Australia	2019	Invasive	M1Global	sic-0006
	1839	PRJNA872282	SRR21169841	Australia	2019	Invasive	M1Global	sic-0001
	1840	PRJNA872282	SRR21169844	Australia	2019	Invasive	M1Global	sic-0040
	1841	PRJNA872282	SRR21169896	Australia	2019	Invasive	M1Global	ud
	1842	PRJNA872282	SRR21169897	Australia	2019	Invasive	M1Global	sic-0006
	1843	PRJNA872282	SRR21169908	Australia	2019	Invasive	M1Global	sic-0003
	1844	PRJNA872282	SRR21169996	Australia	2019	Invasive	M1Global	sic-0001
	1845	PRJNA872282	SRR21169998	Australia	2019	Invasive	M1Global	sic-0006
	1846	PRJNA872282	SRR21170006	Australia	2019	Invasive	M1Global	sic-0065
	1847	PRJNA872282	SRR21170007	Australia	2019	Invasive	M1Global	sic-0023
	1848	PRJNA872282	SRR21170011	Australia	2019	Invasive	M1Global	sic-0006
	1849	PRJNA872282	SRR21170013	Australia	2019	Invasive	M1Global	sic-0006
	1850	PRJNA872282	SRR21169745	Australia	2019	Scarlet Fever	M1UK	sic-0001
	1851	PRJNA872282	SRR21169746	Australia	2019	Scarlet Fever	M1UK	sic-0001
	1852	PRJNA872282	SRR21169747	Australia	2019	Scarlet Fever	M1UK	sic-0024
	1853	PRJNA872282	SRR21169748	Australia	2019	Noninvasive	M1UK	sic-0001
	1854	PRJNA872282	SRR21169749	Australia	2019	Scarlet Fever	M1UK	sic-0050
	1855	PRJNA872282	SRR21169759	Australia	2019	Invasive	M1UK	ud
	1856	PRJNA872282	SRR21169761	Australia	2019	Invasive	M1UK	sic-0001
	1857	PRJNA872282	SRR21169762	Australia	2019	Invasive	M1UK	ud
	1858	PRJNA872282	SRR21169763	Australia	2019	Invasive	M1UK	ud
	1859	PRJNA872282	SRR21169837	Australia	2019	Invasive	M1UK	sic-0001
	1860	PRJNA872282	SRR21169839	Australia	2019	Invasive	M1UK	sic-0001
	1861	PRJNA872282	SRR21169842	Australia	2019	Invasive	M1UK	sic-0138
	1862	PRJNA872282	SRR21169843	Australia	2019	Invasive	M1UK	sic-0001
	1863	PRJNA872282	SRR21169846	Australia	2019	Invasive	M1UK	ud
	1864	PRJNA872282	SRR21169847	Australia	2019	Invasive	M1UK	ud
	1865	PRJNA872282	SRR21169895	Australia	2019	Invasive	M1UK	sic-0001
	1866	PRJNA872282	SRR21169909	Australia	2019	Invasive	M1UK	sic-0001
	1867	PRJNA872282	SRR21169910	Australia	2019	Invasive	M1UK	sic-0002
	1868	PRJNA872282	SRR21169911	Australia	2019	Invasive	M1UK	sic-0002
	1869	PRJNA872282	SRR21169997	Australia	2019	Invasive	M1UK	sic-0020
	1870	PRJNA872282	SRR21169999	Australia	2019	Invasive	M1UK	ud
	1871	PRJNA872282	SRR21170000	Australia	2019	Invasive	M1UK	ud
	1872	PRJNA872282	SRR21170001	Australia	2019	Invasive	M1UK	sic-0003
	1873	PRJNA872282	SRR21170002	Australia	2019	Invasive	M1UK	sic-0001
	1874	PRJNA872282	SRR21170003	Australia	2019	Invasive	M1UK	sic-0001
	1875	PRJNA872282	SRR21170005	Australia	2019	Invasive	M1UK	sic-0051
	1876	PRJNA872282	SRR21170008	Australia	2019	Invasive	M1UK	ud
	1877	PRJNA872282	SRR21170009	Australia	2019	Invasive	M1UK	ud
	1878	PRJNA872282	SRR21170010	Australia	2019	Invasive	M1UK	sic-0001
	1879	PRJNA872282	SRR21170012	Australia	2019	Invasive	M1UK	sic-0002
	1880	PRJNA872282	SRR21170024	Australia	2019	Invasive	M1UK	ud
	1881	PRJNA872282	SRR21170025	Australia	2019	Invasive	M1UK	ud
	1882	PRJNA872282	SRR21170026	Australia	2019	Invasive	M1UK	ud
	1883	PRJNA872282	SRR21170027	Australia	2019	Invasive	M1UK	ud
	1884	PRJNA872282	SRR21170028	Australia	2019	Invasive	M1UK	ud
	1885	PRJNA872282	SRR21170029	Australia	2019	Invasive	M1UK	ud
	1886	PRJNA872282	SRR21170030	Australia	2019	Invasive	M1UK	ud
	1887	PRJNA872282	SRR21170032	Australia	2019	Invasive	M1UK	ud
	1888	PRJNA872282	SRR21170033	Australia	2019	Invasive	M1UK	ud
	1889	PRJNA872282	SRR21170034	Australia	2019	Invasive	M1UK	ud
	1890	PRJNA872282	SRR21170035	Australia	2019	Invasive	M1UK	ud
	1891	PRJNA872282	SRR21170036	Australia	2019	Invasive	M1UK	sic-0001
	1892	PRJNA872282	SRR21170037	Australia	2019	Invasive	M1UK	ud
	1893	PRJNA872282	SRR21169757	Australia	2020	Invasive	M1Global	sic-0010
	1894	PRJNA872282	SRR21169758	Australia	2020	Invasive	M1Global	sic-0010
	1895	PRJNA872282	SRR21169898	Australia	2020	Invasive	M1Global	ud
	1896	PRJNA872282	SRR21169899	Australia	2020	Invasive	M1Global	sic-0105
	1897	PRJNA872282	SRR21169900	Australia	2020	Invasive	M1Global	ud
	1898	PRJNA872282	SRR21169901	Australia	2020	Invasive	M1Global	sic-0085
	1899	PRJNA872282	SRR21169905	Australia	2020	Invasive	M1Global	sic-0065
	1900	PRJNA872282	SRR21169736	Australia	2020	Invasive	M1UK	ud
	1901	PRJNA872282	SRR21169753	Australia	2020	Invasive	M1UK	sic-0002
	1902	PRJNA872282	SRR21169754	Australia	2020	Invasive	M1UK	ud
	1903	PRJNA872282	SRR21169755	Australia	2020	Invasive	M1UK	ud
	1904	PRJNA872282	SRR21169756	Australia	2020	Invasive	M1UK	ud
	1905	PRJNA872282	SRR21169902	Australia	2020	Invasive	M1UK	sic-0020
	1906	PRJNA872282	SRR21169904	Australia	2020	Invasive	M1UK	sic-0001
	1907	PRJNA872282	SRR21169906	Australia	2020	Invasive	M1UK	ud
	1908	PRJNA872282	SRR21169907	Australia	2020	Invasive	M1UK	sic-0001
	1909	PRJNA985396	SRR25000554	New Zealand	2018	Noninvasive	M1Global	ud
	1910	PRJNA985396	SRR25000557	New Zealand	2018	Noninvasive	M1Global	sic-0001
	1911	PRJNA985396	SRR25000582	New Zealand	2018	Noninvasive	M1Global	sic-0010
	1912	PRJNA985396	SRR25000592	New Zealand	2018	Noninvasive	M1Global	sic-0010
	1913	PRJNA985396	SRR25000601	New Zealand	2018	Noninvasive	M1Global	ud
	1914	PRJNA985396	SRR25000613	New Zealand	2018	Noninvasive	M1Global	ud
	1915	PRJNA985396	SRR25000625	New Zealand	2018	Noninvasive	M1Global	sic-0003
	1916	PRJNA985396	SRR25000629	New Zealand	2018	Noninvasive	M1Global	sic-0001
	1917	PRJNA985396	SRR25000633	New Zealand	2018	Noninvasive	M1Global	sic-0155
	1918	PRJNA985396	SRR25000639	New Zealand	2018	Noninvasive	M1Global	sic-0022
	1919	PRJNA985396	SRR25000647	New Zealand	2018	Noninvasive	M1Global	sic-0006
	1920	PRJNA985396	SRR25000664	New Zealand	2018	Noninvasive	M1Global	sic-0051
	1921	PRJNA985396	SRR25000757	New Zealand	2018	Noninvasive	M1Global	ud
	1922	PRJNA985396	SRR25000760	New Zealand	2018	Noninvasive	M1Global	ud
	1923	PRJNA985396	SRR25000762	New Zealand	2018	Noninvasive	M1Global	ud
	1924	PRJNA985396	SRR25000781	New Zealand	2018	Noninvasive	M1Global	ud
	1925	PRJNA985396	SRR25000783	New Zealand	2018	Noninvasive	M1Global	sic-0006
	1926	PRJNA985396	SRR25000787	New Zealand	2018	Noninvasive	M1Global	sic-0001
	1927	PRJNA985396	SRR25000881	New Zealand	2018	Noninvasive	M1Global	ud
	1928	PRJNA985396	SRR25000916	New Zealand	2018	Noninvasive	M1Global	sic-0123
	1929	PRJNA985396	SRR25000929	New Zealand	2018	Noninvasive	M1Global	sic-0063
	1930	PRJNA985396	SRR25000979	New Zealand	2018	Noninvasive	M1Global	sic-0032
	1931	PRJNA985396	SRR25000993	New Zealand	2018	Noninvasive	M1Global	sic-0153
	1932	PRJNA985396	SRR25001004	New Zealand	2018	Noninvasive	M1Global	ud
	1933	PRJNA985396	SRR25000883	New Zealand	2018	Noninvasive	M1INT	sic-0066
	1934	PRJNA985396	SRR25000588	New Zealand	2018	Noninvasive	M1UK	sic-0009
	1935	PRJNA985396	SRR25000595	New Zealand	2018	Noninvasive	M1UK	sic-0087
	1936	PRJNA985396	SRR25000602	New Zealand	2018	Noninvasive	M1UK	sic-0002
	1937	PRJNA985396	SRR25000603	New Zealand	2018	Noninvasive	M1UK	sic-0009
	1938	PRJNA985396	SRR25000651	New Zealand	2018	Noninvasive	M1UK	sic-0009
	1939	PRJNA985396	SRR25000695	New Zealand	2018	Noninvasive	M1UK	sic-0009
	1940	PRJNA985396	SRR25000752	New Zealand	2018	Noninvasive	M1UK	ud
	1941	PRJNA985396	SRR25000761	New Zealand	2018	Noninvasive	M1UK	sic-0009
	1942	PRJNA985396	SRR25000769	New Zealand	2018	Noninvasive	M1UK	sic-0009
	1943	PRJNA985396	SRR25000936	New Zealand	2018	Noninvasive	M1UK	sic-0039
	1944	PRJNA985396	SRR25000976	New Zealand	2018	Noninvasive	M1UK	sic-0009
	1945	PRJNA985396	SRR25000995	New Zealand	2018	Noninvasive	M1UK	ud
	1946	PRJNA985396	SRR25001002	New Zealand	2018	Noninvasive	M1UK	sic-0009
	1947	PRJNA985396	SRR25001005	New Zealand	2018	Noninvasive	M1UK	ud
	1948	PRJNA985396	SRR25000658	New Zealand	2019	Noninvasive	M1Global	sic-0035
	1949	PRJNA985396	SRR25000682	New Zealand	2019	Noninvasive	M1Global	sic-0006
	1950	PRJNA985396	SRR25000684	New Zealand	2019	Noninvasive	M1Global	ud
	1951	PRJNA985396	SRR25000688	New Zealand	2019	Noninvasive	M1Global	ud
	1952	PRJNA985396	SRR25000710	New Zealand	2019	Noninvasive	M1Global	sic-0006
	1953	PRJNA985396	SRR25000713	New Zealand	2019	Noninvasive	M1Global	sic-0051
	1954	PRJNA985396	SRR25000726	New Zealand	2019	Noninvasive	M1Global	ud
	1955	PRJNA985396	SRR25000746	New Zealand	2019	Noninvasive	M1Global	ud
	1956	PRJNA985396	SRR25000829	New Zealand	2019	Noninvasive	M1Global	sic-0156
	1957	PRJNA985396	SRR25000832	New Zealand	2019	Noninvasive	M1Global	sic-0032
	1958	PRJNA985396	SRR25000845	New Zealand	2019	Noninvasive	M1Global	sic-0006
	1959	PRJNA985396	SRR25000875	New Zealand	2019	Noninvasive	M1Global	ud
	1960	PRJNA985396	SRR25000888	New Zealand	2019	Noninvasive	M1Global	sic-0016
	1961	PRJNA985396	SRR25000966	New Zealand	2019	Noninvasive	M1Global	sic-0018
	1962	PRJNA985396	SRR25000671	New Zealand	2019	Noninvasive	M1UK	sic-0086
	1963	PRJNA985396	SRR25000817	New Zealand	2019	Noninvasive	M1UK	sic-0084
	1964	PRJNA985396	SRR25000850	New Zealand	2019	Noninvasive	M1UK	sic-0091
	1965	PRJNA985396	SRR25000876	New Zealand	2019	Noninvasive	M1UK	sic-0089
	1966	PRJNA985396	SRR25000880	New Zealand	2019	Noninvasive	M1UK	sic-0002
	1967	PRJNA985396	SRR25000959	New Zealand	2019	Noninvasive	M1UK	ud
	1968	PRJNA996294	SRR25337164	Australia	2007	Invasive	M1Global	sic-0081
	1969	PRJNA996294	SRR25337171	Australia	2007	Invasive	M1Global	sic-0012
	1970	PRJNA996294	SRR25377285	Australia	2007	Invasive	M1Global	sic-0001
	1971	PRJNA996294	SRR25432879	Australia	2007	Invasive	M1Global	sic-0001
	1972	PRJNA996294	SRR25336760	Australia	2008	Invasive	M1Global	sic-0001
	1973	PRJNA996294	SRR25337156	Australia	2008	Invasive	M1Global	sic-0001
	1974	PRJNA996294	SRR25337166	Australia	2008	Invasive	M1Global	sic-0012
	1975	PRJNA996294	SRR25377273	Australia	2008	Invasive	M1Global	sic-0012
	1976	PRJNA996294	SRR25497698	Australia	2008	Invasive	M1Global	sic-0012
	1977	PRJNA996294	SRR25497704	Australia	2008	Invasive	M1Global	sic-0001
	1978	PRJNA996294	SRR25497714	Australia	2009	Invasive	M1Global	sic-0001
	1979	PRJNA996294	SRR25337157	Australia	2011	Invasive	M1Global	sic-0002
	1980	PRJNA996294	SRR25337239	Australia	2011	Invasive	M1Global	sic-0001
	1981	PRJNA996294	SRR25377276	Australia	2011	Invasive	M1Global	sic-0135
	1982	PRJNA996294	SRR25336744	Australia	2013	Invasive	M1UK	sic-0002
	1983	PRJNA996294	SRR25336752	Australia	2014	Invasive	M1Global	ud
	1984	PRJNA996294	SRR25432881	Australia	2014	Invasive	M1Global	sic-0006
	1985	PRJNA996294	SRR25497762	Australia	2014	Invasive	M1Global	ud
	1986	PRJNA996294	SRR25337227	Australia	2016	Invasive	M1Global	sic-0006
	1987	PRJNA996294	SRR25497706	Australia	2016	Invasive	M1Global	sic-0102
	1988	PRJNA996294	SRR25377260	Australia	2016	Invasive	M1UK	sic-0007
	1989	PRJNA996294	SRR25337243	Australia	2017	Invasive	M1Global	sic-0023
	1990	PRJNA996294	SRR25336742	Australia	2017	Invasive	M1UK	sic-0002
	1991	PRJNA996294	SRR25336745	Australia	2017	Invasive	M1UK	sic-0009
	1992	PRJNA996294	SRR25336747	Australia	2017	Invasive	M1UK	sic-0140
	1993	PRJNA996294	SRR25336748	Australia	2017	Invasive	M1UK	sic-0009
	1994	PRJNA996294	SRR25336763	Australia	2017	Invasive	M1UK	sic-0001
	1995	PRJNA996294	SRR25336773	Australia	2017	Invasive	M1UK	sic-0001
	1996	PRJNA996294	SRR25337151	Australia	2017	Invasive	M1UK	sic-0001
	1997	PRJNA996294	SRR25337169	Australia	2017	Invasive	M1UK	sic-0001
	1998	PRJNA996294	SRR25337177	Australia	2017	Invasive	M1UK	sic-0001
[truncated: 12 more rows]

## Sheet: Table_S2_SIC
		Table S2. SIC Alleles and Variants*
			sic Gene Alleles					Sic Protein Variants
		No.	Sequence_nt	Length_nt	Codons	Prevalence	Allele_#	Sequence_aa	Length_aa	Prevalence	Variant_#
		1	ATGAATATTAGAAATAAGATTGAAAATAGTAAAACACTACTATTTACATCCCTTGTAGCCGTGGCTCTACTAGGAGCTACACAACCAGTTTCAGCCGAAACGTATACATCACGCAATTTTGACTGGTCTGGAGATGACTGGTCTGGAGATGACTGGCCTGAAGATGACTGGTCTGGAGATGGTTTGTCTAAATATGACCGGTCTGGAGTTGGTTTGTCTCAATATGGCTGGTCTAAATATGGCTGGTCTAGCGATAAAGAAGAATGGCCTGAAGATTGGCCTGAAGATGACTGGTCTAGCGATAAAAAAGATGAGACAGAAGATAAAACGAGACCACCATATGGAGAAGCATTAGGTACAGGGTATGAAAAACGTGATGATTGGGGAGGACCTGGTACG…	933	311	553	sic-0001	MNIRNKIENSKTLLFTSLVAVALLGATQPVSAETYTSRNFDWSGDDWSGDDWPEDDWSGDGLSKYDRSGVGLSQYGWSKYGWSSDKEEWPEDWPEDDWSSDKKDETEDKTRPPYGEALGTGYEKRDDWGGPGTVATDPYTPPYGGALGTGYEKRDDWGGPGTVATDPYTPPYGGALGTGYEKRDDWRGPGHIPKPENEQSPNPSHIPEPPQIEWPQWNGFDGLSSGPSDWGQSEDTPRFPSEPRVTEKPQHTPQKNPQESDFDRGFSAGLKAKNSGRGIDFEGFQYGGWSDEYKKGYMQAFGTPYTPSAT*	310	553	SIC-0001
		2	ATGAATATTAGAAATAAGATTGAAAATAGTAAAACACTACTATTTACATCCCTTGTAGCCGTGGCTCTACTAGGAGCTACACAACCAGTTTCAGCCGAAACGTATACATCACGCAATTTTGACTGGTCTGGAGATGACTGGTCTGGAGATGACTGGCCTGAAGATGACTGGTCTGGAGATGGTTTGTCTAAATATGACCGGTCTGGAGTTGGTTTGTCTCAATATGGCTGGTCTAAATATGGCTGGTCTAGCGATAAAGAAGAATGGCCTGAAGATGACTGGTCTAGCGATAAAAAAGATGAGACAGAAGATAAAACGAGACCACCATATGGAGAAGCATTAGGTACAGGGTATGAAAAACGTGATGATTGGGGAGGACCTGGTACGGTGGCAACTGAC…	921	307	152	sic-0002	MNIRNKIENSKTLLFTSLVAVALLGATQPVSAETYTSRNFDWSGDDWSGDDWPEDDWSGDGLSKYDRSGVGLSQYGWSKYGWSSDKEEWPEDDWSSDKKDETEDKTRPPYGEALGTGYEKRDDWGGPGTVATDPYTPPYGGALGTGYEKRDDWGGPGTVATDPYTPPYGGALGTGYEKRDDWRGPGHIPKPENEQSPNPSHIPEPPQIEWPQWNGFDGLSSGPSDWGQSEDTPRFPSEPRVTEKPQHTPQKNPQESDFDRGFSAGLKAKNSGRGIDFEGFQYGGWSDEYKKGYMQAFGTPYTPSAT*	306	152	SIC-0002
		3	ATGAATATTAGAAATAAGATTGAAAATAGTAAAACACTACTATTTACATCCCTTGTAGCCGTGGCTCTACTAGGAGCTACACAACCAGTTTCAGCCGAAACGTATACATCACGCAATTTTGACTGGTCTGGAGATGACTGGTCTGGAGATGACTGGCCTGAAGATGACTGGTCTGGAGATGGTTTGTCTAAATATGACCGGTCTGGAGTTGGTTTGTCTCAATATGGCTGGTCTAAATATGGCTGGTCTAGCGATAAAGAAGAATGGCCTGAAGATTGGCCTGAAGATGACTGGTCTAGCGATAAAAAAGATGAGACAGAAGATAAAACGAGACCACCATATGGAGAAGCATTAGGTACAGGGTATGAAAAACGTGATGATTGGGGAGGACCTGGTACG…	846	282	90	sic-0003	MNIRNKIENSKTLLFTSLVAVALLGATQPVSAETYTSRNFDWSGDDWSGDDWPEDDWSGDGLSKYDRSGVGLSQYGWSKYGWSSDKEEWPEDWPEDDWSSDKKDETEDKTRPPYGEALGTGYEKRDDWGGPGTVATDPYTPPYGGALGTGYEKRDDWRGPGHIPKPENEQSPNPSHIPEPPQIEWPQWNGFDGLSSGPSDWGQSEDTPRFPSEPRVTEKPQHTPQKNPQESDFDRGFSAGLKAKNSGRGIDFEGFQYGGWSDEYKKGYMQAFGTPYTPSAT*	281	90	SIC-0003
		4	ATGAATATTAGAAATAAGATTGAAAATAGTAAAACACTACTATTTACATCCCTTGTAGCCGTGGCTCTACTAGGAGCTACACAACCAGTTTCAGCCGAAACGTATACATCACGCAATTTTGACTGGTCTGGAGATGACTGGTCTGGAGATGACTGGCCTGAAGATGACTGGTCTGGAGATGGTTTGTCTAAATATGACCGGTCTGGAGTTGGTTTGTCTCAATATGGCTGGTCTAAATATGGCTGGTCTAGCGATAAAGAAGAATGGCCTGAAGATTGGCCTGAAGATGACTGGTCTAGCGATAAAAAAGATGAGACAGAAGATAAAACGAGACCACCATATGGAGAAGCATTAGGTACAGGGTATGAAAAACGTGATGATTGGGGAGGACCTGGTACG…	933	311	42	sic-0004	MNIRNKIENSKTLLFTSLVAVALLGATQPVSAETYTSRNFDWSGDDWSGDDWPEDDWSGDGLSKYDRSGVGLSQYGWSKYGWSSDKEEWPEDWPEDDWSSDKKDETEDKTRPPYGEALGTGYEKRDDWGGPGTVATDPYTPPYGGALGTGYEKRDDWGGPGTVATDPYTPPYGGALGTGYEKRDDWRGPGHIPKPENEQSPNPSHIPEPPQIEWPQWNGFDGLSSGPSDWGQSEDTPRFPSEPRVTEKPQHTPLKNPQESDFDRGFSAGLKAKNSGRGIDFEGFQYGGWSDEYKKGYMQAFGTPYTPSAT*	310	42	SIC-0004
		5	ATGAATATTAGAAATAAGATTGAAAATAGTAAAACACTACTATTTACATCCCTTGTAGCCGTGGCTCTACTAGGAGCTACACAACCAGTTTCAGCCGAAACGTATACATCACGCAATTTTGACTGGTCTGGAGATGACTGGTCTGGAGATGACTGGCCTGAAGATGACTGGTCTGGAGATGGTTTGTCTAAATATGACCGGTCTGGAGTTGGTTTGTCTCAATATGGCTGGTCTAAATATGGCTGGTCTAGCGATAAAGAAGAATGGCCTGAAGATGACTGGTCTAGCGATAAAAAAGATGAGACAGAAGATAAAACGAGACCACCATATGGAGAAGCATTAGGTACAGGGTATGAAAAACGTGATGATTGGGGAGGACCTGGTACGGTGGCAACTGAC…	834	278	37	sic-0005	MNIRNKIENSKTLLFTSLVAVALLGATQPVSAETYTSRNFDWSGDDWSGDDWPEDDWSGDGLSKYDRSGVGLSQYGWSKYGWSSDKEEWPEDDWSSDKKDETEDKTRPPYGEALGTGYEKRDDWGGPGTVATDPYTPPYGGALGTGYEKRDDWRGPGHIPKPENEQSPNPSHIPEPPQIEWPQWNGFDGLSSGPSDWGQSEDTPRFPSEPRVTEKPQHTPQKNPQESDFDRGFSAGLKAKNSGRGIDFEGFQYGGWSDEYKKGYMQAFGTPYTPSAT*	277	37	SIC-0005
		6	ATGAATATTAGAAATAAGATTGAAAATAGTAAAACACTACTATTTACATCCCTTGTAGCCGTGGCTCTACTAGGAGCTACACAACCAGTTTCAGCCGAAACGTATACATCACGCAATTTTGACTGGTCTGGAGATGACTGGTCTGGAGATGACTGGCCTGAAGATGACTGGTCTGGAGATGGTTTGTCTAAATATGACCGGTCTGGAGTTGGTTTGTCTCAATATGGCTGGTCTAAATATGGCTGGTCTAGCGATAAAGAAGAATGGCCTGAAGATTGGCCTGAAGATGACTGGTCTAGCGATAAAAAAGATGAGACAGAAGATAAAACGAGACCACCATATGGAGAAGCATTAGGTACAGGGTATGAAAAACGTGATGATTGGGGAGGACCTGGTACG…	933	311	36	sic-0006	MNIRNKIENSKTLLFTSLVAVALLGATQPVSAETYTSRNFDWSGDDWSGDDWPEDDWSGDGLSKYDRSGVGLSQYGWSKYGWSSDKEEWPEDWPEDDWSSDKKDETEDKTRPPYGEALGTGYEKRDDWGGPGTVATDPYTPPYGGALGTGYEKRDDWGGPGTVATDPYTPPYGGALGTGYEKRDDWRGPGHIPKPENEQSPNPSHIPEPPQIEWPQWNGFDGLSSGPSDWGQSEDTSRFPSEPRVTEKPQHTPQKNPQESDFDRGFSAGLKAKNSGRGIDFEGFQYGGWSDEYKKGYMQAFGTPYTPSAT*	310	36	SIC-0006
		7	ATGAATATTAGAAATAAGATTGAAAATAGTAAAACACTACTATTTACATCCCTTGTAGCCGTGGCTCTACTAGGAGCTACACAACCAGTTTCAGCCGAAACGTATACATCACGCAATTTTGACTGGTCTGGAGATGACTGGCCTGAAGATGACTGGTCTGGAGATGGTTTGTCTAAATATGACCGGTCTGGAGTTGGTTTGTCTCAATATGGCTGGTCTAAATATGGCTGGTCTAGCGATAAAGAAGAATGGCCTGAAGATTGGCCTGAAGATGACTGGTCTAGCGATAAAAAAGATGAGACAGAAGATAAAACGAGACCACCATATGGAGAAGCATTAGGTACAGGGTATGAAAAACGTGATGATTGGGGAGGACCTGGTACGGTGGCAACTGACCCT…	918	306	28	sic-0007	MNIRNKIENSKTLLFTSLVAVALLGATQPVSAETYTSRNFDWSGDDWPEDDWSGDGLSKYDRSGVGLSQYGWSKYGWSSDKEEWPEDWPEDDWSSDKKDETEDKTRPPYGEALGTGYEKRDDWGGPGTVATDPYTPPYGGALGTGYEKRDDWGGPGTVATDPYTPPYGGALGTGYEKRDDWRGPGHIPKPENEQSPNPSHIPEPPQIEWPQWNGFDGLSSGPSDWGQSEDTPRFPSEPRVTEKPQHTPQKNPQESDFDRGFSAGLKAKNSGRGIDFEGFQYGGWSDEYKKGYMQAFGTPYTPSAT*	305	28	SIC-0007
		8	ATGAATATTAGAAATAAGATTGAAAATAGTAAAACACTACTATTTACATCCCTTGTAGCCGTGGCTCTACTAGGAGCTACACAACCAGTTTCAGCCGAAACGTATACATCACGCAATTTTGACTGGTCTGGAGATGACTGGTCTGGAGATGACTGGCCTGAAGATGACTGGTCTGGAGATGACTGGTCTGGAGATGACTGGCCTGAAGATGACTGGTCTGGAGATGGTTTGTCTAAATATGACCGGTCTGGAGTTGGTTTGTCTCAATATGGCTGGTCTAAATATGGCTGGTCTAGCGATAAAGAAGAATGGCCTGAAGATGACTGGTCTAGCGATAAAAAAGATGAGACAGAAGATAAAACGAGACCACCATATGGAGAAGCATTAGGTACAGGGTAT…	966	322	28	sic-0008	MNIRNKIENSKTLLFTSLVAVALLGATQPVSAETYTSRNFDWSGDDWSGDDWPEDDWSGDDWSGDDWPEDDWSGDGLSKYDRSGVGLSQYGWSKYGWSSDKEEWPEDDWSSDKKDETEDKTRPPYGEALGTGYEKRDDWGGPGTVATDPYTPPYGGALGTGYEKRDDWGGPGTVATDPYTPPYGGALGTGYEKRDDWRGPGHIPKPENEQSPNPSHIPEPPQIEWPQWNGFDGLSSGPSDWGQSEDTPRFPSEPRVTEKPQHTPQKNPQESDFDRGFSAGLKAKNSGRGIDFEGFQYGGWSDEYKKGYMQAFGTPYTPSAT*	321	28	SIC-0008
		9	ATGAATATTAGAAATAAGATTGAAAATAGTAAAACACTACTATTTACATCCCTTGTAGCCGTGGCTCTACTAGGAGCTACACAACCAGTTTCAGCCGAAACGTATACATCACGCAATTTTGACTGGTCTGGAGATGACTGGCCTGAAGATGACTGGTCTGGAGATGGTTTGTCTAAATATGACCGGTCTGGAGTTGGTTTGTCTCAATATGGCTGGTCTAAATATGGCTGGTCTAGCGATAAAGAAGAATGGCCTGAAGATTGGCCTGAAGATGACTGGTCTAGCGATAAAAAAGATGAGACAGAAGATAAAACGAGACCACCATATGGAGAAGCATTAGGTACAGGGTATGAAAAACGTGATGATTGGGGAGGACCTGGTACGGTGGCAACTGACCCT…	918	306	24	sic-0009	MNIRNKIENSKTLLFTSLVAVALLGATQPVSAETYTSRNFDWSGDDWPEDDWSGDGLSKYDRSGVGLSQYGWSKYGWSSDKEEWPEDWPEDDWSSDKKDETEDKTRPPYGEALGTGYEKRDDWGGPGTVATDPYTPPYGGALGTGYEKRDDWGGPGTVATDPYTPPYGGALGTGYEKRDDWRGPGHIPKPENEQSPNPSHIPEPPQIEWPQWNGFDGLSSGPSDWGQSEGTPRFPSEPRVTEKPQHTPQKNPQESDFDRGFSAGLKAKNSGRGIDFEGFQYGGWSDEYKKGYMQAFGTPYTPSAT*	305	24	SIC-0009
		10	ATGAATATTAGAAATAAGATTGAAAATAGTAAAACACTACTATTTACATCCCTTGTAGCCGTGGCTCTACTAGGAGCTACACAACCAGTTTCAGCCGAAACGTATACATCACGCAATTTTGACTGGTCTGGAGATGACTGGTCTGGAGATGACTGGCCTGAAGATGACTGGTCTGGAGATGGTTTGTCTAAATATGACCGGTCTGGAGTTGGTTTGTCTCAATATGGCTGGTCTAAATATGGCTGGTCTAGCGATAAAGAAGAATGGCCTGAAGATTGGCCTGAAGATGACTGGTCTAGCGATAAAAAAGATGAGACAGAAGATAAAACGAGACCACCATATGGAGAAGCATTAGGTACAGGGTATGAAAAACGTGATGATTGGGGAGGACCTGGTACG…	846	282	22	sic-0010	MNIRNKIENSKTLLFTSLVAVALLGATQPVSAETYTSRNFDWSGDDWSGDDWPEDDWSGDGLSKYDRSGVGLSQYGWSKYGWSSDKEEWPEDWPEDDWSSDKKDETEDKTRPPYGEALGTGYEKRDDWGGPGTVATDPYTPPYGGALGTGYEKRDDWRGPGHIPKPENEQSPNPSHIPEPPQIEWPQWNGFDGLSSGPSDWGQSEDTSRFPSEPRVTEKPQHTPQKNPQESDFDRGFSAGLKAKNSGRGIDFEGFQYGGWSDEYKKGYMQAFGTPYTPSAT*	281	22	SIC-0010
		11	ATGAATATTAGAAATAAGATTGAAAATAGTAAAACACTACTATTTACATCCCTTGTAGCCGTGGCTCTACTAGGAGCTACACAACCAGTTTCAGCCGAAACGTATACATCACGCAATTTTGACTGGTCTGGAGATGACTGGTCTGGAGATGACTGGCCTGAAGATGACTGGTCTGGAGATGGTTTGTCTAAATATGACCGGTCTGGAGTTGGTTTGTCTCAATATGGCTGGTCTAAATATGGCTGGTCTAGCGATAAAAAAGATGAGACAGAAGATAAAACGAGACCACCATATGGAGAAGCATTAGGTACAGGGTATGAAAAACGTGATGATTGGGGAGGACCTGGTACGGTGGCAACTGACCCTTACACTCCACCATATGGAGGAGCATTAGGTACA…	885	295	17	sic-0011	MNIRNKIENSKTLLFTSLVAVALLGATQPVSAETYTSRNFDWSGDDWSGDDWPEDDWSGDGLSKYDRSGVGLSQYGWSKYGWSSDKKDETEDKTRPPYGEALGTGYEKRDDWGGPGTVATDPYTPPYGGALGTGYEKRDDWGGPGTVATDPYTPPYGGALGTGYEKRDDWRGPGHIPKPENEQSPNPSHIPEPPQIEWPQWNGFDGLSSGPSDWGQSEDTPRFPSEPRVTEKPQHTPQKNPQESDFDRGFSAGLKAKNSGRGIDFEGFQYGGWSDEYKKGYMQAFGTPYTPSAT*	294	17	SIC-0011
		12	ATGAATATTAGAAATAAGATTGAAAATAGTAAAACACTACTATTTACATCCCTTGTAGCCGTGGCTCTACTAGGAGCTACACAACCAGTTTCAGCCGAAACGTATACATCACGCAATTTTGACTGGTCTGGAGATGACTGGTCTGGAGATGGTTTGTCTAAATATGACCGGTCTGGAGTTGGTTTGTCTCAATATGGCTGGTCTAAATATGGCTGGTCTAGCGATAAAGAAGAATGGCCTGAAGATTGGCCTGAAGATGACTGGTCTAGCGATAAAAAAGATGAGACAGAAGATAAAACGAGACCACCATATGGAGAAGCATTAGGTACAGGGTATGAAAAACGTGATGATTGGGGAGGACCTGGTACGGTGGCAACTGACCCTTACACTCCACCATAT…	903	301	16	sic-0012	MNIRNKIENSKTLLFTSLVAVALLGATQPVSAETYTSRNFDWSGDDWSGDGLSKYDRSGVGLSQYGWSKYGWSSDKEEWPEDWPEDDWSSDKKDETEDKTRPPYGEALGTGYEKRDDWGGPGTVATDPYTPPYGGALGTGYEKRDDWGGPGTVATDPYTPPYGGALGTGYEKRDDWRGPGHIPKPENEQSPNPSHIPEPPQIEWPQWNGFDGLSSGPSDWGQSEDTPRFPSEPRVTEKPQHTPQKNPQESDFDRGFSAGLKAKNSGRGIDFEGFQYGGWSDEYKKGYMQAFGTPYTPSAT*	300	16	SIC-0012
		13	ATGAATATTAGAAATAAGATTGAAAATAGTAAAACACTACTATTTACATCCCTTGTAGCCGTGGCTCTACTAGGAGCTACACAACCAGTTTCAGCCGAAACGTATACATCACGCAATTTTGACTGGTCTGGAGATGACTGGTCTGGAGATGACTGGCCTGAAGATGACTGGTCTGGAGATGGTTTGTCTAAATATGACCGGTCTGGAGTTGGTTTGTCTCAATATGGCTGGTCTAAATATGGCTGGTCTAGCGATAAAGAAGAATGGCCTGAAGATGACTGGTCTAGCGATAAAAAAGATGAGACAGAAGATAAAACGAGACCACCATATGGAGAAGCATTAGGTACAGGGTATGAAAAACGTGATGATTGGGGAGGACCTGGTACGGTGGCAACTGAC…	921	307	15	sic-0013	MNIRNKIENSKTLLFTSLVAVALLGATQPVSAETYTSRNFDWSGDDWSGDDWPEDDWSGDGLSKYDRSGVGLSQYGWSKYGWSSDKEEWPEDDWSSDKKDETEDKTRPPYGEALGTGYEKRDDWGGPGTVATDPYTPPYGGALGTGYEKRDDWGGPGTVATDPYTPPYGGALGTGYEKRDDWRGPGHIPKPENEQSPNPSHIPEPPQIEWPQWNGFDGLSSGSSDWGQSEGTPRFPSEPRVTEKPQHTPQKNPQESDFDRGFSAGLKAKNSGRGIDFEGFQYGGWSDEYKKGYMQAFGTPYTPSAT*	306	15	SIC-0013
		14	ATGAATATTAGAAATAAGATTGAAAATAGTAAAACACTACTATTTACATCCCTTGTAGCCGTGGCTCTACTAGGAGCTACACAACCAGTTTCAGCCGAAACGTATACATCACGCAATTTTGACTGGTCTGGAGATGACTGGTCTGGAGATGACTGGCCTGAAGATGACTGGTCTGGAGATGGTTTGTCTAAATATGACCGGTCTGGAGTTGGTTTGTCTCAATATGGCTGGTCTAAATATGGCTGGTCTAGCGATAAAGAAGAATGGCCTGAAGATGACTGGTCTAGCGATAAAAAAGATGAGACAGAAGATAAAACGAGACCACCATATGGAGAAGCATTAGGTACAGGGTATGAAAAACGTGATGATTGGGGAGGACCTGGTACGGTGGCAACTGAC…	921	307	14	sic-0014	MNIRNKIENSKTLLFTSLVAVALLGATQPVSAETYTSRNFDWSGDDWSGDDWPEDDWSGDGLSKYDRSGVGLSQYGWSKYGWSSDKEEWPEDDWSSDKKDETEDKTRPPYGEALGTGYEKRDDWGGPGTVATDPYTPPYGGALGTGYEKRDDWGGPGTVATDPYTPPYGGALGTGYEKRDDWRGPGHIPKPENEQSPNPSHIPEPPQIEWPQWNGFDGLSSGPSDWGQSEDIPRFPSEPRVTEKPQHTPQKNPQESDFDRGFSAGLKAKNSGRGIDFEGFQYGGWSDEYKKGYMQAFGTPYTPSAT*	306	14	SIC-0014
		15	ATGAATATTAGAAATAAGATTGAAAATAGTAAAACACTACTATTTACATCCCTTGTAGCCGTGGCTCTACTAGGAGCTACACAACCAGTTTCAGCCGAAACGTATACATCACGCAATTTTGACTGGTCTGGAGATGACTGGCCTGAAGATGACTGGTCTGGAGATGGTTTGTCTAAATATGACCGGTCTGGAGTTGGTTTGTCTCAATATGGCTGGTCTAAATATGGCTGGTCTAGCGATAAAGAAGAATGGCCTGAAGATGACTGGTCTAGCGATAAAAAAGATGAGACAGAAGATAAAACGAGACCACCATATGGAGAAGCATTAGGTACAGGGTATGAAAAACGTGATGATTGGGGAGGACCTGGTACGGTGGCAACTGACCCTTACACTCCACCA…	906	302	11	sic-0015	MNIRNKIENSKTLLFTSLVAVALLGATQPVSAETYTSRNFDWSGDDWPEDDWSGDGLSKYDRSGVGLSQYGWSKYGWSSDKEEWPEDDWSSDKKDETEDKTRPPYGEALGTGYEKRDDWGGPGTVATDPYTPPYGGALGTGYEKRDDWGGPGTVATDPYTPPYGGALGTGYEKRDDWRGPGHIPKPENEQSPNPSHIPEPPQIEWPQWNGFDGLSSGPSDWGQSEDTPRFPSEPRVTEKPQHTPQKNPQESDFDRGFSAGLKAKNSGRGIDFEGFQYGGWSDEYKKGYMQAFGTPYTPSAT*	301	11	SIC-0015
		16	ATGAATATTAGAAATAAGATTGAAAATAGTAAAACACTACTATTTACATCCCTTGTAGCCGTGGCTCTACTAGGAGCTACACAACCAGTTTCAGCCGAAACGTATACATCACGCAATTTTGACTGGTCTGGAGATGACTGGTCTGGAGATGACTGGCCTGAAGATGACTGGTCTGGAGATGGTTTGTCTAAATATGACCGGTCTGGAGTTGGTTTGTCTCAATATGGCTGGTCTAAATATGGCTGGTCTAGCGATAAAGAAGAATGGCCTGAAGATTGGCCTGAAGATGACTGGTCTAGCGATAAAAAAGATGAGACAGAAGATAAAACGAGACCACCATATGGAGAAGCATTAGGTACAGGGTATGAAAAACGTGATGATTGGGGAGGACCTGGTACG…	933	311	11	sic-0016	MNIRNKIENSKTLLFTSLVAVALLGATQPVSAETYTSRNFDWSGDDWSGDDWPEDDWSGDGLSKYDRSGVGLSQYGWSKYGWSSDKEEWPEDWPEDDWSSDKKDETEDKTRPPYGEALGTGYEKRDDWGGPGTVATDPYTPPYGGALGTGYEKRDDWGGPGTVATDPYTPPYGGALGTGYEKRDDWRGPGHIPKPENEQSPNPSHIPEPPQIEWPQWNGFDGLSSGPSDWGQSEGTPRFPSEPRVTEKPQHTPQKNPQESDFDRGFSAGLKAKNSGRGIDFEGFQYGGWSDEYKKGYMQAFGTPYTPSAT*	310	11	SIC-0016
		17	ATGAATATTAGAAATAAGATTGAAAATAGTAAAACACTACTATTTACATCCCTTGTAGCCGTGGCTCTACTAGGAGCTACACAACCAGTTTCAGCCGAAACGTATACATCACGCAATTTTGACTGGTCTGGAGATGACTGGTCTGGAGATGACTGGCCTGAAGATGACTGGTCTGGAGATGGTTTGTCTAAATATGACCGGTCTGGAGTTGGTTTGTCTCAATATGGCTGGTCTAAATATGGCTGGTCTAGCGATAAAGAAGAATGGCCTGAAGATTGGCCTGAAGATGACTGGTCTAGCGATAAAAAAGATGAGACAGAAGATAAAACGAGACCACCATATGGAGAAGCATTAGGTACAGGGTATGAAAAACGTGATGATTGGGGAGGACCTGGTACG…	933	311	11	sic-0017	MNIRNKIENSKTLLFTSLVAVALLGATQPVSAETYTSRNFDWSGDDWSGDDWPEDDWSGDGLSKYDRSGVGLSQYGWSKYGWSSDKEEWPEDWPEDDWSSDKKDETEDKTRPPYGEALGTGYEKRDDWGGPGTVATDPYTPPYGGALGTGYEKRDDWGGPGTVATDPYTPPYGGALGTGYEKRDDWRGPGHIPKPENEQSPNPSHIPEPPQIEWPQWNGFDGLSSGSSDWGQSEGTPRFPSEPRVTEKPQHTPQKNPQESDFDRGFSAGLKAKNSGRGIDFEGFQYGGWSDEYKKGYMQAFGTPYTPSAT*	310	11	SIC-0017
		18	ATGAATATTAGAAATAAGATTGAAAATAGTAAAACACTACTATTTACATCCCTTGTAGCCGTGGCTCTACTAGGAGCTACACAACCAGTTTCAGCCGAAACGTATACATCACGCAATTTTGACTGGTCTGGAGATGACTGGTCTGGAGATGACTGGTCTGGAGATGACTGGCCTGAAGATGACTGGTCTGGAGATGGTTTGTCTAAATATGACCGGTCTGGAGTTGGTTTGTCTCAATATGGCTGGTCTAAATATGGCTGGTCTAGCGATAAAGAAGAATGGCCTGAAGATTGGCCTGAAGATGACTGGTCTAGCGATAAAAAAGATGAGACAGAAGATAAAACGAGACCACCATATGGAGAAGCATTAGGTACAGGGTATGAAAAACGTGATGATTGG…	948	316	11	sic-0018	MNIRNKIENSKTLLFTSLVAVALLGATQPVSAETYTSRNFDWSGDDWSGDDWSGDDWPEDDWSGDGLSKYDRSGVGLSQYGWSKYGWSSDKEEWPEDWPEDDWSSDKKDETEDKTRPPYGEALGTGYEKRDDWGGPGTVATDPYTPPYGGALGTGYEKRDDWGGPGTVATDPYTPPYGGALGTGYEKRDDWRGPGHIPKPENEQSPNPSHIPEPPQIEWPQWNGFDGLSSGPSDWGQSEDTPRFPSEPRVTEKPQHTPQKNPQESDFDRGFSAGLKAKNSGRGIDFEGFQYGGWSDEYKKGYMQAFGTPYTPSAT*	315	11	SIC-0018
		19	ATGAATATTAGAAATAAGATTGAAAATAGTAAAACACTACTATTTACATCCCTTGTAGCCGTGGCTCTACTAGGAGCTACACAACCAGTTTCAGCCGAAACGTATACACCACGCAATTTTGACTGGTCTGGAGATGACTGGTCTGGAGATGACTGGCCTGAAGATGACTGGTCTGGAGATGGTTTGTCTAAATATGACCGGTCTGGAGTTGGTTTGTCTCAATATGGCTGGTCTAAATATGGCTGGTCTAGCGATAAAGAAGAATGGCCTGAAGATTGGCCTGAAGATGACTGGTCTAGCGATAAAAAAGATGAGACAGAAGATAAAACGAGACCACCATATGGAGAAGCATTAGGTACAGGGTATGAAAAACGTGATGATTGGGGAGGACCTGGTACG…	846	282	10	sic-0019	MNIRNKIENSKTLLFTSLVAVALLGATQPVSAETYTPRNFDWSGDDWSGDDWPEDDWSGDGLSKYDRSGVGLSQYGWSKYGWSSDKEEWPEDWPEDDWSSDKKDETEDKTRPPYGEALGTGYEKRDDWGGPGTVATDPYTPPYGGALGTGYEKRDDWRGPGHIPKPENEQSPNPSHIPEPPQIEWPQWNGFDGLSSGPSDWGQSEDTPRFPSEPRVTEKPQHTPQKNPQESDFDRGFSAGLKAKNSGRGIDFEGFQYGGWSDEYKKGYMQAFGTPYTPSAT*	281	10	SIC-0019
		20	ATGAATATTAGAAATAAGATTGAAAATAGTAAAACACTACTATTTACATCCCTTGTAGCCGTGGCTCTACTAGGAGCTACACAACCAGTTTCAGCCGAAACGTATACATCACGCAATTTTGACTGGTCTGGAGATGACTGGTCTGGAGATGACTGGCCTGAAGATGACTGGTCTGGAGATGGTTTGTCTAAATATGACCGGTCTGGAGTTGGTTTGTCTCAATATGGCTGGTCTAAATATGGCTGGTCTAGCGATAAAGAAGAATGGCCTGAAGAATGGCCTGAAGATGACTGGTCTAGCGATAAAAAAGATGAGACAGAAGATAAAACGAGACCACCATATGGAGAAGCATTAGGTACAGGGTATGAAAAACGTGATGATTGGGGAGGACCTGGTACG…	933	311	10	sic-0020	MNIRNKIENSKTLLFTSLVAVALLGATQPVSAETYTSRNFDWSGDDWSGDDWPEDDWSGDGLSKYDRSGVGLSQYGWSKYGWSSDKEEWPEEWPEDDWSSDKKDETEDKTRPPYGEALGTGYEKRDDWGGPGTVATDPYTPPYGGALGTGYEKRDDWGGPGTVATDPYTPPYGGALGTGYEKRDDWRGPGHIPKPENEQSPNPSHIPEPPQIEWPQWNGFDGLSSGPSDWGQSEDTPRFPSEPRVTEKPQHTPQKNPQESDFDRGFSAGLKAKNSGRGIDFEGFQYGGWSDEYKKGYMQAFGTPYTPSAT*	310	10	SIC-0020
		21	ATGAATATTAGAAATAAGATTGAAAATAGTAAAACACTACTATTTACATCCCTTGTAGCCGTGGCTCTACTAGGAGCTACACAACCAGTTTCAGCCGAAACGTATACATCACGCAATTTTGACTGGTCTGGAGATGACTGGTCTGGAGATGACTGGCCTGAAGATGACTGGTCTGGAGATGGTTTGTCTAAATATGACCGGTCTGGAGTTGGTTTGTCTCAATATGGCTGGTCTAAATATGGCTGGTCTAGCGATAAAGAAGAATGGCCTGAAGAATGGCCTGAAGATGACTGGTCTAGCGATAAAAAAGATGAGACAGAAGATAAAACGAGACCACCATATGGAGAAGCATTAGGTACAGGGTATGAAAAACGTGATGATTGGGGAGGACCTGGTACG…	846	282	9	sic-0021	MNIRNKIENSKTLLFTSLVAVALLGATQPVSAETYTSRNFDWSGDDWSGDDWPEDDWSGDGLSKYDRSGVGLSQYGWSKYGWSSDKEEWPEEWPEDDWSSDKKDETEDKTRPPYGEALGTGYEKRDDWGGPGTVATDPYTPPYGGALGTGYEKRDDWRGPGHIPKPENEQSPNPSHIPEPPQIEWPQWNGFDGLSSGPSDWGQSEDTPRFPSEPRVTEKPQHTPQKNPQESDFDRGFSAGLKAKNSGRGIDFEGFQYGGWSDEYKKGYMQAFGTPYTPSAT*	281	9	SIC-0021
		22	ATGAATATTAGAAATAAGATTGAAAATAGTAAAACACTACTATTTACATCCCTTGTAGCCGTGGCTCTACTAGGAGCTACACAACCAGTTTCAGCCGAAACGTATACATCACGCAATTTTGACTGGTCTGGAGATGACTGGTCTGGAGATGACTGGCCTGAAGATGACTGGTCTGGAGATGGTTTGTCTCAATATGGCTGGTCTAAATATGGCTGGTCTAGCGATAAAGAAGAATGGCCTGAAGATTGGCCTGAAGATGACTGGTCTAGCGATAAAAAAGATGAGACAGAAGATAAAACGAGACCACCATATGGAGAAGCATTAGGTACAGGGTATGAAAAACGTGATGATTGGGGAGGACCTGGTACGGTGGCAACTGACCCTTACACTCCACCATAT…	903	301	9	sic-0022	MNIRNKIENSKTLLFTSLVAVALLGATQPVSAETYTSRNFDWSGDDWSGDDWPEDDWSGDGLSQYGWSKYGWSSDKEEWPEDWPEDDWSSDKKDETEDKTRPPYGEALGTGYEKRDDWGGPGTVATDPYTPPYGGALGTGYEKRDDWGGPGTVATDPYTPPYGGALGTGYEKRDDWRGPGHIPKPENEQSPNPSHIPEPPQIEWPQWNGFDGLSSGPSDWGQSEDTPRFPSEPRVTEKPQHTPQKNPQESDFDRGFSAGLKAKNSGRGIDFEGFQYGGWSDEYKKGYMQAFGTPYTPSAT*	300	9	SIC-0022
		23	ATGAATATTAGAAATAAGATTGAAAATAGTAAAACACTACTATTTACATCCCTTGTAGCCGTGGCTCTACTAGGAGCTACACAACCAGTTTCAGCCGAAACGTATACATCACGCAATTTTGACTGGTCTGGAGATGACTGGCCTGAAGATGACTGGTCTGGAGATGGTTTGTCTAAATATGACCGGTCTGGAGTTGGTTTGTCTCAATATGGCTGGTCTAAATATGGCTGGTCTAGCGATAAAGAAGAATGGCCTGAAGATTGGCCTGAAGATGACTGGTCTAGCGATAAAAAAGATGAGACAGAAGATAAAACGAGACCACCATATGGAGAAGCATTAGGTACAGGGTATGAAAAACGTGATGATTGGGGAGGACCTGGTACGGTGGCAACTGACCCT…	918	306	8	sic-0023	MNIRNKIENSKTLLFTSLVAVALLGATQPVSAETYTSRNFDWSGDDWPEDDWSGDGLSKYDRSGVGLSQYGWSKYGWSSDKEEWPEDWPEDDWSSDKKDETEDKTRPPYGEALGTGYEKRDDWGGPGTVATDPYTPPYGGALGTGYEKRDDWGGPGTVATDPYTPPYGGALGTGYEKRDDWRGPGHIPKPENEQSPNPSHIPEPPQIEWPQWNGFDGLSSGPSDWGQSEDTSRFPSEPRVTEKPQHTPQKNPQESDFDRGFSAGLKAKNSGRGIDFEGFQYGGWSDEYKKGYMQAFGTPYTPSAT*	305	8	SIC-0023
		24	ATGAATATTAGAAATAAGATTGAAAATAGTAAAACACTACTATTTACATCCCTTGTAGCCGTGGCTCTACTAGGAGCTACACAACCAGTTTCAGCCGAAACGTATACATCACGCAATTTTGACTGGTCTGGAGATGACTGGTCTGGAGATGACTGGCCTGAAGATGACTGGTCTGGAGATGGTTTGTCTAAATATGACCGGTCTGGAGTTGGTTTGTCTCAATATGGCTGGTCTAAATATGGCTGGTCTAGCGATAAAAAAGATGAGACAGAAGATAAAACGAGACCACCATATGGAGAAGCATTAGGTACAGGGTATGAAAAACGTGATGATTGGGGAGGACCTGGTACGGTGGCAACTGACCCTTACACTCCACCATATGGAGGAGCATTAGGTACA…	798	266	8	sic-0024	MNIRNKIENSKTLLFTSLVAVALLGATQPVSAETYTSRNFDWSGDDWSGDDWPEDDWSGDGLSKYDRSGVGLSQYGWSKYGWSSDKKDETEDKTRPPYGEALGTGYEKRDDWGGPGTVATDPYTPPYGGALGTGYEKRDDWRGPGHIPKPENEQSPNPSHIPEPPQIEWPQWNGFDGLSSGPSDWGQSEDTPRFPSEPRVTEKPQHTPQKNPQESDFDRGFSAGLKAKNSGRGIDFEGFQYGGWSDEYKKGYMQAFGTPYTPSAT*	265	8	SIC-0024
		25	ATGAATATTAGAAATAAGATTGAAAATAGTAAAACACTACTATTTACATCCCTTGTAGCCGTGGCTCTACTAGGAGCTACACAACCAGTTTCAGCCGAAACGTATACATCACGCAATTTTGACTGGTCTGGAGATGACTGGTCTGGAGATGACTGGCCTGAAGATGACTGGTCTGGAGATGGTTTGTCTAAATATGACCGGTCTGGAGTTGGTTTGTCTCAATATGGCTGGTCTAGCGATAAAGAAGAATGGCCTGAAGATTGGCCTGAAGATGACTGGTCTAGCGATAAAAAAGATGAGACAGAAGATAAAACGAGACCACCATATGGAGAAGCATTAGGTACAGGGTATGAAAAACGTGATGATTGGGGAGGACCTGGTACGGTGGCAACTGACCCT…	918	306	8	sic-0025	MNIRNKIENSKTLLFTSLVAVALLGATQPVSAETYTSRNFDWSGDDWSGDDWPEDDWSGDGLSKYDRSGVGLSQYGWSSDKEEWPEDWPEDDWSSDKKDETEDKTRPPYGEALGTGYEKRDDWGGPGTVATDPYTPPYGGALGTGYEKRDDWGGPGTVATDPYTPPYGGALGTGYEKRDDWRGPGHIPKPENEQSPNPSHIPEPPQIEWPQWNGFDGLSSGPSDWGQSEDTPRFPSEPRVTEKPQHTPQKNPQESDFDRGFSAGLKAKNSGRGIDFEGFQYGGWSDEYKKGYMQAFGTPYTPSAT*	305	8	SIC-0025
		26	ATGAATATTAGAAATAAGATTGAAAATAGTAAAACACTACTATTTACATCCCTTGTAGCCGTGGCTCTACTAGGAGCTACACAACCAGTTTCAGCCGAAACGTATACATCACGCAATTTTGACTGGTCTGGAGATGACTGGCCTGAAGATGACTGGTCTGGAGATGGTTTGTCTAAATATGACCGGTCTGGAGTTGGTTTGTCTCAATATGGCTGGTCTAAATATGGCTGGTCTAGCGATAAAGAAGAATGGCCTGAAGATTGGCCTGAAGATGACTGGTCTAGCGATAAAAAAGATGAGACAGAAGATAAAACGAGACCACCATATGGAGAAGCATTAGGTACAGGGTATGAAAAACGTGATGATTGGGGAGGACCTGGTACGGTGGCAACTGACCCT…	831	277	7	sic-0026	MNIRNKIENSKTLLFTSLVAVALLGATQPVSAETYTSRNFDWSGDDWPEDDWSGDGLSKYDRSGVGLSQYGWSKYGWSSDKEEWPEDWPEDDWSSDKKDETEDKTRPPYGEALGTGYEKRDDWGGPGTVATDPYTPPYGGALGTGYEKRDDWRGPGHIPKPENEQSPNPSHIPEPPQIEWPQWNGFDGLSSGPSDWGQSEDTPRFPSEPRVTEKPQHTPQKNPQESDFDRGFSAGLKAKNSGRGIDFEGFQYGGWSDEYKKGYMQAFGTPYTPSAT*	276	7	SIC-0026
		27	ATGAATATTAGAAATAAGATTGAAAATAGTAAAACACTACTATTTACATCCCTTGTAGCCGTGGCTCTACTAGGAGCTACACAACCAGTTTCAGCCGAAACGTATACATCACGCAATTTTGACTGGTCTGGAGATGACTGGTCTGGAGATGACTGGCCTGAAGATGACTGGTCTGGAGATGACTGGTCTGGAGATGACTGGCCTGAAGATGACTGGTCTGGAGATGGTTTGTCTAAATATGACCGGTCTGGAGTTGGTTTGTCTCAATATGGCTGGTCTAAATATGGCTGGTCTAGCGATAAAGAAGAATGGCCTGAAGATGACTGGTCTAGCGATAAAAAAGATGAGACAGAAGATAAAACGAGACCACCATATGGAGAAGCATTAGGTACAGGGTAT…	879	293	7	sic-0027	MNIRNKIENSKTLLFTSLVAVALLGATQPVSAETYTSRNFDWSGDDWSGDDWPEDDWSGDDWSGDDWPEDDWSGDGLSKYDRSGVGLSQYGWSKYGWSSDKEEWPEDDWSSDKKDETEDKTRPPYGEALGTGYEKRDDWGGPGTVATDPYTPPYGGALGTGYEKRDDWRGPGHIPKPENEQSPNPSHIPEPPQIEWPQWNGFDGLSSGPSDWGQSEDTPRFPSEPRVTEKPQHTPQKNPQESDFDRGFSAGLKAKNSGRGIDFEGFQYGGWSDEYKKGYMQAFGTPYTPSAT*	292	7	SIC-0027
		28	ATGAATATTAGAAATAAGATTGAAAATAGTAAAACACTACTATTTACATCCCTTGTAGCCGTGGCTCTACTAGGAGCTACACAACCAGTTTCAGCCGAAACGTATACATCACGCAATTTTGACTGGTCTGGAGATGACTGGTCTGGAGATGACTGGCCTGAAGATGACTGGTCTGGAGTTGGTTTGTCTCAATATGGCTGGTCTAAATATGGCTGGTCTAGCGATAAAGAAGAATGGCCTGAAGATTGGCCTGAAGATGACTGGTCTAGCGATAAAAAAGATGAGACAGAAGATAAAACGAGACCACCATATGGAGAAGCATTAGGTACAGGGTATGAAAAACGTGATGATTGGGGAGGACCTGGTACGGTGGCAACTGACCCTTACACTCCACCATAT…	903	301	7	sic-0028	MNIRNKIENSKTLLFTSLVAVALLGATQPVSAETYTSRNFDWSGDDWSGDDWPEDDWSGVGLSQYGWSKYGWSSDKEEWPEDWPEDDWSSDKKDETEDKTRPPYGEALGTGYEKRDDWGGPGTVATDPYTPPYGGALGTGYEKRDDWGGPGTVATDPYTPPYGGALGTGYEKRDDWRGPGHIPKPENEQSPNPSHIPEPPQIEWPQWNGFDGLSSGPSDWGQSEDTPRFPSEPRVTEKPQHTPQKNPQESDFDRGFSAGLKAKNSGRGIDFEGFQYGGWSDEYKKGYMQAFGTPYTPSAT*	300	7	SIC-0028
		29	ATGAATATTAGAAATAAGATTGAAAATAGTAAAACACTACTATTTACATCCCTTGTAGCCGTGGCTCTACTAGGAGCTACACAACCAGTTTCAGCCGAAACGTATACATCACGCAATTTTGACTGGTCTGGAGATGACTGGCCTGAAGATGACTGGTCTGGAGATGGTTTGTCTAAATATGACCGGTCTGGAGTTGGTTTGTCTCAATATGGCTGGTCTCAATATGGCTGGTCTAGCGATAAAGAAGAATGGCCTGAAGATTGGCCTGAAGATGACTGGTCTAGCGATAAAAAAGATGAGACAGAAGATAAAACGAGACCACCATATGGAGAAGCATTAGGTACAGGGTATGAAAAACGTGATGATTGGGGAGGACCTGGTACGGTGGCAACTGACCCT…	918	306	6	sic-0029	MNIRNKIENSKTLLFTSLVAVALLGATQPVSAETYTSRNFDWSGDDWPEDDWSGDGLSKYDRSGVGLSQYGWSQYGWSSDKEEWPEDWPEDDWSSDKKDETEDKTRPPYGEALGTGYEKRDDWGGPGTVATDPYTPPYGGALGTGYEKRDDWGGPGTVATDPYTPPYGGALGTGYEKRDDWRGPGHIPKPENEQSPNPSHIPEPPQIEWPQWNGFDGLSSGPSDWGQSEDTPRFPSEPRVTEKPQHTPQKNPQESDFDRGFSAGLKAKNSGRGIDFEGFQYGGWSDEYKKGYMQAFGTPYTPSAT*	305	6	SIC-0029
		30	ATGAATATTAGAAATAAGATTGAAAATAGTAAAACACTACTATTTACATCCCTTGTAGCCGTGGCTCTACTAGGAGCTACACAACCAGTTTCAGCCGAAACGTATACATCACGCAATTTTGACTGGTCTGGAGATGACTGGCCTGAAGATGACTGGTCTGGAGATGGTTTGTCTAAATATGACCGGTCTGGAGTTGGTTTGTCTCAATATGGCTGGTCTAAATATGGCTGGTCTAGCGATAAAGAAGAATGGCCTGAAGATGACTGGTCTAGCGATAAAAAAGATGAGACAGAAGATAAAACGAGACCACCATATGGAGAAGCATTAGGTACAGGGTATGAAAAACGTGATGATTGGGGAGGACCTGGTACGGTGGCAACTGACCCTTACACTCCACCA…	819	273	5	sic-0030	MNIRNKIENSKTLLFTSLVAVALLGATQPVSAETYTSRNFDWSGDDWPEDDWSGDGLSKYDRSGVGLSQYGWSKYGWSSDKEEWPEDDWSSDKKDETEDKTRPPYGEALGTGYEKRDDWGGPGTVATDPYTPPYGGALGTGYEKRDDWRGPGHIPKPENEQSPNPSHIPEPPQIEWPQWNGFDGLSSGPSDWGQSEDTPRFPSEPRVTEKPQHTPQKNPQESDFDRGFSAGLKAKNSGRGIDFEGFQYGGWSDEYKKGYMQAFGTPYTPSAT*	272	5	SIC-0030
		31	ATGAATATTAGAAATAAGATTGAAAATAGTAAAACACTACTATTTACATCCCTTGTAGCCGTGGCTCTACTAGGAGCTACACAACCAGTTTCAGCCGAAACGTATACATCACGCAATTTTGACTGGTCTGGAGATGACTGGTCTGGAGATGACTGGCCTGAAGATGACTGGTCTGGAGATGGTTTGTCTAAATATGACCGGTCTGGAGTTGGTTTGTCTCAATATGGCTGGTCTAAATATGGCTGGTCTAGCGATAAAGAAGAATGGCCTGAAGATTGGCCTGAAGATGACTGGTCTAGCGATAAAAAAGATGAGACAGAAGATAAAACGAGACCACCATATGGAGAAGCATTAGGTACAGGGTATGAAAAACGTGATGATTGGGGAGGACCTGGTACG…	933	311	5	sic-0031	MNIRNKIENSKTLLFTSLVAVALLGATQPVSAETYTSRNFDWSGDDWSGDDWPEDDWSGDGLSKYDRSGVGLSQYGWSKYGWSSDKEEWPEDWPEDDWSSDKKDETEDKTRPPYGEALGTGYEKRDDWGGPGTVATDPYTPPYGGALGTGYEKRDDWRGPGTVATDPYTPPYGGALGTGYEKRDDWRGPGHIPKPENEQSPNPSHIPEPPQIEWPQWNGFDGLSSGPSDWGQSEDTPRFPSEPRVTEKPQHTPQKNPQESDFDRGFSAGLKAKNSGRGIDFEGFQYGGWSDEYKKGYMQAFGTPYTPSAT*	310	5	SIC-0031
		32	ATGAATATTAGAAATAAGATTGAAAATAGTAAAACACTACTATTTACATCCCTTGTAGCCGTGGCTCTACTAGGAGCTACACAACCAGTTTCAGCCGAAACGTATACATCACGCAATTTTGACTGGTCTGGAGATGACTGGTCTGGAGATGACTGGTCTGGAGATGACTGGCCTGAAGATGACTGGTCTGGAGATGGTTTGTCTAAATATGACCGGTCTGGAGTTGGTTTGTCTCAATATGGCTGGTCTAAATATGGCTGGTCTAGCGATAAAGAAGAATGGCCTGAAGATTGGCCTGAAGATGACTGGTCTAGCGATAAAAAAGATGAGACAGAAGATAAAACGAGACCACCATATGGAGAAGCATTAGGTACAGGGTATGAAAAACGTGATGATTGG…	948	316	5	sic-0032	MNIRNKIENSKTLLFTSLVAVALLGATQPVSAETYTSRNFDWSGDDWSGDDWSGDDWPEDDWSGDGLSKYDRSGVGLSQYGWSKYGWSSDKEEWPEDWPEDDWSSDKKDETEDKTRPPYGEALGTGYEKRDDWGGPGTVATDPYTPPYGGALGTGYEKRDDWGGPGTVATDPYTPPYGGALGTGYEKRDDWRGPGHIPKPENEQSPNPSHIPEPPQIEWPQWNGFDGLSSGPSDWGQSEDTSRFPSEPRVTEKPQHTPQKNPQESDFDRGFSAGLKAKNSGRGIDFEGFQYGGWSDEYKKGYMQAFGTPYTPSAT*	315	5	SIC-0032
		33	ATGAATATTAGAAATAAGATTGAAAATAGTAAAACACTACTATTTACATCCCTTGTAGCCGTGGCTCTACTAGGAGCTACACAACCAGTTTCAGCCGAAACGTATACATCACGCAATTTTGACTGGTCTGGAGATGACTGGTCTGGAGATGGTTTGTCTAAATATGACCGGTCTGGAGTTGGTTTGTCTCAATATGGCTGGTCTAAATATGGCTGGTCTAGCGATAAAGAAGAATGGCCTGAAGATTGGCCTGAAGATGACTGGTCTAGCGATAAAAAAGATGAGACAGAAGATAAAACGAGACCACCATATGGAGAAGCATTAGGTACAGGGTATGAAAAACGTGATGATTGGGGAGGACCTGGTACGGTGGCAACTGACCCTTACACTCCACCATAT…	903	301	5	sic-0033	MNIRNKIENSKTLLFTSLVAVALLGATQPVSAETYTSRNFDWSGDDWSGDGLSKYDRSGVGLSQYGWSKYGWSSDKEEWPEDWPEDDWSSDKKDETEDKTRPPYGEALGTGYEKRDDWGGPGTVATDPYTPPYGGALGTGYEKRDDWGGPGTVATDPYTPPYGGALGTGYEKRDDWRGPGHIPKPENEQSPNPPHIPEPPQIEWPQWNGFDGLSSGPSDWGQSEDTPRFPSEPRVTEKPQHTPQKNPQESDFDRGFSAGLKAKNSGRGIDFEGFQYGGWSDEYKKGYMQAFGTPYTPSAT*	300	5	SIC-0033
		34	ATGAATATTAGAAATAAGATTGAAAATAGTAAAACACTACTATTTACATCCCTTGTAGCCGTGGCTCTACTAGGAGCTACACAACCAGTTTCAGCCGAAACGTATACACCACGCAATTTTGACTGGTCTGGAGATGACTGGTCTGGAGATGACTGGCCTGAAGATGACTGGTCTGGAGATGGTTTGTCTAAATATGACCGGTCTGGAGTTGGTTTGTCTCAATATGGCTGGTCTAAATATGGCTGGTCTAGCGATAAAGAAGAATGGCCTGAAGATTGGCCTGAAGATGACTGGTCTAGCGATAAAAAAGATGAGACAGAAGATAAAACGAGACCACCATATGGAGAAGCATTAGGTACAGGGTATGAAAAACGTGATGATTGGGGAGGACCTGGTACG…	933	311	4	sic-0034	MNIRNKIENSKTLLFTSLVAVALLGATQPVSAETYTPRNFDWSGDDWSGDDWPEDDWSGDGLSKYDRSGVGLSQYGWSKYGWSSDKEEWPEDWPEDDWSSDKKDETEDKTRPPYGEALGTGYEKRDDWGGPGTVATDPYTPPYGGALGTGYEKRDDWGGPGTVATDPYTPPYGGALGTGYEKRDDWRGPGHIPKPENEQSPNPSHIPEPPQIEWPQWNGFDGLSSGPSDWGQSEDTPRFPSEPRVTEKPQHTPQKNPQESDFDRGFSAGLKAKNSGRGIDFEGFQYGGWSDEYKKGYMQAFGTPYTPSAT*	310	4	SIC-0034
		35	ATGAATATTAGAAATAAGATTGAAAATAGTAAAACACTACTATTTACATCCCTTGTAGCCGTGGCTCTACTAGGAGCTACACAACCAGTTTCAGCCGAAACGTATACATCACGCAATTTTGACTGGTCTGGAGATGACTGGCCTGAAGATGACTGGTCTGGAGATGGTTTGTCTAAATATGACCGGTCTGGAGTTGGTTTGTCTCAATATGGCTGGTCTAAATATGGCTGGTCTAGCGATAAAGAAGAATGGCCTGAAGATTGGCCTGAAGATGACTGGTCTAGCGATAAAAAAGATGAGACAGAAGATAAAACGAGACCACCATATGGAGAAGCATTAGGTACAGGGTATGAAAAACGTGATGATTGGGGAGGACCTGGTACGGTGGCAACTGACCCT…	831	277	4	sic-0035	MNIRNKIENSKTLLFTSLVAVALLGATQPVSAETYTSRNFDWSGDDWPEDDWSGDGLSKYDRSGVGLSQYGWSKYGWSSDKEEWPEDWPEDDWSSDKKDETEDKTRPPYGEALGTGYEKRDDWGGPGTVATDPYTPPYGGALGTGYEKRDDWRGPGHIPKPENEQSPNPSHIPEPPQIEWPQWNGFDGLSSGPSDWGQSEDTSRFPSEPRVTEKPQHTPQKNPQESDFDRGFSAGLKAKNSGRGIDFEGFQYGGWSDEYKKGYMQAFGTPYTPSAT*	276	4	SIC-0035
		36	ATGAATATTAGAAATAAGATTGAAAATAGTAAAACACTACTATTTACATCCCTTGTAGCCGTGGCTCTACTAGGAGCTACACAACCAGTTTCAGCCGAAACGTATACATCACGCAATTTTGACTGGTCTGGAGATGACTGGTCTGGAGATGACTGGCCTGAAGATGACTGGTCTGGAGATGGTTTGTCTAAATATGACCGGTCTGGAGTTGGTTTGTCTCAATATGGCTGGTCTAAATATGGCTGGTCTAGCGATAAAGAAGAATGGCCTGAAGAATGGCCTGAAGATGACTGGTCTAGCGATAAAAAAGATGAGACAGAAGATAAAACGAGACCACCATATGGAGAAGCATTAGGTACAGGGTATGAAAAACGTGATGATTGGGGAGGACCTGGTACG…	933	311	4	sic-0036	MNIRNKIENSKTLLFTSLVAVALLGATQPVSAETYTSRNFDWSGDDWSGDDWPEDDWSGDGLSKYDRSGVGLSQYGWSKYGWSSDKEEWPEEWPEDDWSSDKKDETEDKTRPPYGEALGTGYEKRDDWGGPGTVATDPYTPPYGGALGTGYEKRDDWRGPGTVATDPYTPPYGGALGTGYEKRDDWRGPGHIPKPENEQSPNPSHIPEPPQIEWPQWNGFDGLSSGPSDWGQSEDTPRFPSEPRVTEKPQHTPQKNPQESDFDRGFSAGLKAKNSGRGIDFEGFQYGGWSDEYKKGYMQAFGTPYTPSAT*	310	4	SIC-0036
		37	ATGAATATTAGAAATAAGATTGAAAATAGTAAAACACTACTATTTACATCCCTTGTAGCCGTGGCTCTACTAGGAGCTACACAACCAGTTTCAGCCGAAACGTATACATCACGCAATTTTGACTGGTCTGGAGATGACTGGTCTGGAGATGACTGGCCTGAAGATGACTGGTCTGGAGATGGTTTGTCTAAATATGACCGGTCTGGAGTTGGTTTGTCTCAATATGGCTGGTCTCAATATGGCTGGTCTAGCGATAAAAAAGATGAGACAGAAGATAAAACGAGACCACCATATGGAGAAGCATTAGGTACAGGGTATGAAAAACGTGATGATTGGGGAGGACCTGGTACGGTGGCAACTGACCCTTACACTCCACCATATGGAGGAGCATTAGGTACA…	885	295	4	sic-0037	MNIRNKIENSKTLLFTSLVAVALLGATQPVSAETYTSRNFDWSGDDWSGDDWPEDDWSGDGLSKYDRSGVGLSQYGWSQYGWSSDKKDETEDKTRPPYGEALGTGYEKRDDWGGPGTVATDPYTPPYGGALGTGYEKRDDWGGPGTVATDPYTPPYGGALGTGYEKRDDWRGPGHIPKPENEQSPNPSHIPEPPQIEWPQWNGFDGLSSGPSDWGQSEDTPRFPSEPRVTEKPQHTPQKNPQESDFDRGFSAGLKAKNSGRGIDFEGFQYGGWSDEYKKGYMQAFGTPYTPSAT*	294	4	SIC-0037
		38	ATGAATATTAGAAATAAGATTGAAAATAGTAAAACACTACTATTTACATCCCTTGTAGCCGTGGCTCTACTAGGAGCTACACAACCAGTTTCAGCCGAAACGTATACATCACGCAATTTTGACTGGTCTGGAGATGACTGGTCTGGAGATGACTGGTCTGGAGATGACTGGCCTGAAGATGACTGGTCTGGAGATGGTTTGTCTAAATATGACCGGTCTGGAGTTGGTTTGTCTCAATATGGCTGGTCTAAATATGGCTGGTCTAGCGATAAAGAAGAATGGCCTGAAGATTGGCCTGAAGATGACTGGTCTAGCGATAAAAAAGATGAGACAGAAGATAAAACGAGACCACCATATGGAGAAGCATTAGGTACAGGGTATGAAAAACGTGATGATTGG…	861	287	4	sic-0038	MNIRNKIENSKTLLFTSLVAVALLGATQPVSAETYTSRNFDWSGDDWSGDDWSGDDWPEDDWSGDGLSKYDRSGVGLSQYGWSKYGWSSDKEEWPEDWPEDDWSSDKKDETEDKTRPPYGEALGTGYEKRDDWGGPGTVATDPYTPPYGGALGTGYEKRDDWRGPGHIPKPENEQSPNPSHIPEPPQIEWPQWNGFDGLSSGPSDWGQSEDTSRFPSEPRVTEKPQHTPQKNPQESDFDRGFSAGLKAKNSGRGIDFEGFQYGGWSDEYKKGYMQAFGTPYTPSAT*	286	4	SIC-0038
		39	ATGAATATTAGAAATAAGATTGAAAATAGTAAAACACTACTATTTACATCCCTTGTAGCCGTGGCTCTACTAGGAGCTACACAACCAGTTTCAGCCGAAACGTATACATCACGCAATTTTGACTGGTCTGGAGATGACTGGCCTGAAGATGACTGGTCTGGAGATGGTTTGTCTAAATATGACCGGTCTGGAGTTGGTTTGTCTCAATATGGCTGGTCTAAATATGGCTGGTCTAGCGATAAAGAAGAATGGCCTGAAGATTGGCCTGAAGATGACTGGTCTAGCGATAAAAAAGATGAGACAGAAGATAAAACGAGACCACCATATGGAGAAGCATTAGGTACAGGGTATGAAAAACGTGATGATTGGGGAGGACCTGGTACGGTGGCAACTGACCCT…	831	277	3	sic-0039	MNIRNKIENSKTLLFTSLVAVALLGATQPVSAETYTSRNFDWSGDDWPEDDWSGDGLSKYDRSGVGLSQYGWSKYGWSSDKEEWPEDWPEDDWSSDKKDETEDKTRPPYGEALGTGYEKRDDWGGPGTVATDPYTPPYGGALGTGYEKRDDWRGPGHIPKPENEQSPNPSHIPEPPQIEWPQWNGFDGLSSGPSDWGQSEGTPRFPSEPRVTEKPQHTPQKNPQESDFDRGFSAGLKAKNSGRGIDFEGFQYGGWSDEYKKGYMQAFGTPYTPSAT*	276	3	SIC-0039
		40	ATGAATATTAGAAATAAGATTGAAAATAGTAAAACACTACTATTTACATCCCTTGTAGCCGTGGCTCTACTAGGAGCTACACAACCAGTTTCAGCCGAAACGTATACATCACGCAATTTTGACTGGTCTGGAGATGACTGGCCTGAAGATGACTGGTCTGGAGTTGGTTTGTCTCAATATGGCTGGTCTAAATATGGCTGGTCTAGCGATAAAGAAGAATGGCCTGAAGATTGGCCTGAAGATGACTGGTCTAGCGATAAAAAAGATGAGACAGAAGATAAAACGAGACCACCATATGGAGAAGCATTAGGTACAGGGTATGAAAAACGTGATGATTGGGGAGGACCTGGTACGGTGGCAACTGACCCTTACACTCCACCATATGGAGGAGCATTAGGT…	888	296	3	sic-0040	MNIRNKIENSKTLLFTSLVAVALLGATQPVSAETYTSRNFDWSGDDWPEDDWSGVGLSQYGWSKYGWSSDKEEWPEDWPEDDWSSDKKDETEDKTRPPYGEALGTGYEKRDDWGGPGTVATDPYTPPYGGALGTGYEKRDDWGGPGTVATDPYTPPYGGALGTGYEKRDDWRGPGHIPKPENEQSPNPSHIPEPPQIEWPQWNGFDGLSSGPSDWGQSEDTSRFPSEPRVTEKPQHAPQKNPQESDFDRGFSAGLKAKNSGRGIDFEGFQYGGWSDEYKKGYMQAFGTPYTPSAT*	295	3	SIC-0040
		41	ATGAATATTAGAAATAAGATTGAAAATAGTAAAACACTACTATTTACATCCCTTGTAGCCGTGGCTCTACTAGGAGCTACACAACCAGTTTCAGCCGAAACGTATACATCACGCAATTTTGACTGGTCTGGAGATGACTGGTCTGGAGATGACTGGCCTGAAGATGACTGGCCTGAAGATGACTGGTCTGGAGATGGTTTGTCTAAATATGACCGGTCTGGAGTTGGTTTGTCTCAATATGGCTGGTCTAAATATGGCTGGTCTAGCGATAAAGAAGAATGGCCTGAAGATGACTGGTCTAGCGATAAAAAAGATGAGACAGAAGATAAAACGAGACCACCATATGGAGAAGCATTAGGTACAGGGTATGAAAAACGTGATGATTGGGGAGGACCTGGT…	936	312	3	sic-0041	MNIRNKIENSKTLLFTSLVAVALLGATQPVSAETYTSRNFDWSGDDWSGDDWPEDDWPEDDWSGDGLSKYDRSGVGLSQYGWSKYGWSSDKEEWPEDDWSSDKKDETEDKTRPPYGEALGTGYEKRDDWGGPGTVATDPYTPPYGGALGTGYEKRDDWGGPGTVATDPYTPPYGGALGTGYEKRDDWRGPGHIPKPENEQSPNPSHIPEPPQIEWPQWNGFDGLSSGPSDWGQSEDTPRFPSEPRVTEKPQHTPQKNPQESDFDRGFSAGLKAKNSGRGIDFEGFQYGGWSDEYKKGYMQAFGTPYTPSAT*	311	3	SIC-0041
		42	ATGAATATTAGAAATAAGATTGAAAATAGTAAAACACTACTATTTACATCCCTTGTAGCCGTGGCTCTACTAGGAGCTACACAACCAGTTTCAGCCGAAACGTATACATCACGCAATTTTGACTGGTCTGGAGATGACTGGTCTGGAGATGACTGGCCTGAAGATGACTGGTCTGGAGATGACTGGCCTGAAGATGACTGGTCTGGAGATGGTTTGTCTAAATATGACCGGTCTGGAGTTGGTTTGTCTCAATATGGCTGGTCTAAATATGGCTGGTCTAGCGATAAAGAAGAATGGCCTGAAGATGACTGGTCTAGCGATAAAAAAGATGAGACAGAAGATAAAACGAGACCACCATATGGAGAAGCATTAGGTACAGGGTATGAAAAACGTGATGAT…	864	288	3	sic-0042	MNIRNKIENSKTLLFTSLVAVALLGATQPVSAETYTSRNFDWSGDDWSGDDWPEDDWSGDDWPEDDWSGDGLSKYDRSGVGLSQYGWSKYGWSSDKEEWPEDDWSSDKKDETEDKTRPPYGEALGTGYEKRDDWGGPGTVATDPYTPPYGGALGTGYEKRDDWRGPGHIPKPENEQSPNPSHIPEPPQIEWPQWNGFDGLSSGPSDWGQSEDTPRFPSEPRVTEKPQHTPQKNPQESDFDRGFSAGLKAKNSGRGIDFEGFQYGGWSDEYKKGYMQAFGTPYTPSAT*	287	3	SIC-0042
		43	ATGAATATTAGAAATAAGATTGAAAATAGTAAAACACTACTATTTACATCCCTTGTAGCCGTGGCTCTACTAGGAGCTACACAACCAGTTTCAGCCGAAACGTATACATCACGCAATTTTGACTGGTCTGGAGATGACTGGTCTGGAGATGACTGGCCTGAAGATGACTGGTCTGGAGATGGTTTGTCTAAATATGACCGGTCTGGAGTTGGTTTGTCTCAATATGGCTGGTCTAAATATGGCTGGTCTAGCGATAAAAAAGATGAGACAGAAGATAAAACGAGACCACCATATGGAGAAGCATTAGGTACAGGGTATGAAAAACGTGATGATTGGGGAGGACCTGGTACGGTGGCAACTGACCCTTACACTCCACCATATGGAGGAGCATTAGGTACA…	885	295	3	sic-0043	MNIRNKIENSKTLLFTSLVAVALLGATQPVSAETYTSRNFDWSGDDWSGDDWPEDDWSGDGLSKYDRSGVGLSQYGWSKYGWSSDKKDETEDKTRPPYGEALGTGYEKRDDWGGPGTVATDPYTPPYGGALGTGYEKRDDWGGPGTVATDPYTPPYGGALGTGYEKRDDWRGPGHIPKPENEQSPNPSHIPEPPQIEWPQWNGFDGLSSGPSDWGQSEDTSRFPSEPRVTEKPQHTPQKNPQESDFDRGFSAGLKAKNSGRGIDFEGFQYGGWSDEYKKGYMQAFGTPYTPSAT*	294	3	SIC-0043
		44	ATGAATATTAGAAATAAGATTGAAAATAGTAAAACACTACTATTTACATCCCTTGTAGCCGTGGCTCTACTAGGAGCTACACAACCAGTTTCAGCCGAAACGTATACATCACGCAATTTTGACTGGTCTGGAGATGACTGGTCTGGAGATGACTGGCCTGAAGATGACTGGTCTGGAGATGGTTTGTCTAAATATGACCGGTCTGGAGTTGGTTTGTCTCAATATGGCTGGTCTAAATATGGCTGGTCTAGCGATAAAGAAGAATGGCCTGAAGATTGGCCTGAAGATGACTGGTCTAGCGATAAAAAAGATGAGACAGAAGATAAAACGAGACCACCATATGGAGAAGCATTAGGTACAGGGTATGAAAAACGTGATGATTGGGGAGGACCTGGTACG…	933	311	3	sic-0044	MNIRNKIENSKTLLFTSLVAVALLGATQPVSAETYTSRNFDWSGDDWSGDDWPEDDWSGDGLSKYDRSGVGLSQYGWSKYGWSSDKEEWPEDWPEDDWSSDKKDETEDKTRPPYGEALGTGYEKRDDWGGPGTVATDPYTPPYGGALGTGYEKRDDWGGPGTVATDPYTPPYGGALGTGYEKRDDWRGPGHIPKPENEQSPNPSHIPEPPQIEWPQWNGFDGLSSGPSDWGQSEDIPRFPSEPRVTEKPQHTPQKNPQESDFDRGFSAGLKAKNSGRGIDFEGFQYGGWSDEYKKGYMQAFGTPYTPSAT*	310	3	SIC-0044
		45	ATGAATATTAGAAATAAGATTGAAAATAGTAAAACACTACTATTTACATCCCTTGTAGCCGTGGCTCTACTAGGAGCTACACAACCAGTTTCAGCCGAAACGTATACATCACGCAATTTTGACTGGTCTGGAGATGACTGGTCTGGAGATGACTGGCCTGAAGATGACTGGTCTGGAGATGGTTTGTCTAAATATGACCGGTCTGGAGTTGGTTTGTCTCAATATGGCTGGTCTAAATATGGCTGGTCTAGCGATAAAGAAGAATGGCCTGAAGATTGGCCTGAAGATGACTGGTCTAGCGATAAAAAAGATGAGACAGAAGATAAAACGAGACCACCATATGGAGAAGCATTAGGTACAGGGTATGAAAAACGTGATGATTGGGGAGGACCTGGTACG…	933	311	3	sic-0045	MNIRNKIENSKTLLFTSLVAVALLGATQPVSAETYTSRNFDWSGDDWSGDDWPEDDWSGDGLSKYDRSGVGLSQYGWSKYGWSSDKEEWPEDWPEDDWSSDKKDETEDKTRPPYGEALGTGYEKRDDWGGPGTVATDPYTPPYGGALGTGYEKRDDWGGPGTVATDPYTPPYGGALGTGYEKRDDWRGPGHIPKPENEQSPNPSHIPEPPQIEWPQWNGFDGLSSDPSDWGQSEDTPRFPSEPRVTEKPQHTPQKNPQESDFDRGFSAGLKAKNSGRGIDFEGFQYGGWSDEYKKGYMQAFGTPYTPSAT*	310	3	SIC-0045
		46	ATGAATATTAGAAATAAGATTGAAAATAGTAAAACACTACTATTTACATCCCTTGTAGCCGTGGCTCTACTAGGAGCTACACAACCAGTTTCAGCCGAAACGTATACATCACGCAATTTTGACTGGTCTGGAGATGACTGGTCTGGAGATGACTGGCCTGAAGATGACTGGTCTGGAGATGGTTTGTCTAAATATGACCGGTCTGGAGTTGGTTTGTCTCAATATGGCTGGTCTAAATATGGCTGGTCTAGCGATAAAGAAGAATGGCCTGAAGATTGGCCTGAAGATGACTGGTCTAGCGATAAAAAAGATGAGACAGAAGATAAAACGAGACCACCATATGGAGAAGCATTAGGTACAGGGTATGAAAAACGTGATGATTGGGGAGGACCTGGTACG…	939	313	3	sic-0046	MNIRNKIENSKTLLFTSLVAVALLGATQPVSAETYTSRNFDWSGDDWSGDDWPEDDWSGDGLSKYDRSGVGLSQYGWSKYGWSSDKEEWPEDWPEDDWSSDKKDETEDKTRPPYGEALGTGYEKRDDWGGPGTVATDPYTPPYGGALGTGYEKRDDWGGPGTVATDPYTPPYGGALGTGYEKRDDWRGPGHIPKPENEQSPNPSHIPEPPQIEWPQWNGFDGLSSGSGPSDWGQSEDTPRFPSEPRVTEKPQHTPQKNPQESDFDRGFSAGLKAKNSGRGIDFEGFQYGGWSDEYKKGYMQAFGTPYTPSAT*	312	3	SIC-0046
		47	ATGAATATTAGAAATAAGATTGAAAATAGTAAAACACTACTATTTACATCCCTTGTAGCCGTGGCTCTACTAGGAGCTACACAACCAGTTTCAGCCGAAACGTATACATCACGCAATTTTGACTGGTCTGGAGATGACTGGTCTGGAGATGACTGGCCTGAAGATGACTGGTCTGGAGATGGTTTGTCTAAATATGACCGGTCTGGAGTTGGTTTGTCTCAATATGGCTGGTCTAAATATGGCTGGTCTAGCGATAAAGAAGAATGGCCTGAAGATTGGCCTGAAGATTGGCCTGAAGATGACTGGTCTAGCGATAAAAAAGATGAGACAGAAGATAAAACGAGACCACCATATGGAGAAGCATTAGGTACAGGGTATGAAAAACGTGATGATTGGGGA…	945	315	3	sic-0047	MNIRNKIENSKTLLFTSLVAVALLGATQPVSAETYTSRNFDWSGDDWSGDDWPEDDWSGDGLSKYDRSGVGLSQYGWSKYGWSSDKEEWPEDWPEDWPEDDWSSDKKDETEDKTRPPYGEALGTGYEKRDDWGGPGTVATDPYTPPYGGALGTGYEKRDDWGGPGTVATDPYTPPYGGALGTGYEKRDDWRGPGHIPKPENEQSPNPSHIPEPPQIEWPQWNGFDGLSSGPSDWGQSEDTPRFPSEPRVTEKPQHTPQKNPQESDFDRGFSAGLKAKNSGRGIDFEGFQYGGWSDEYKKGYMQAFGTPYTPSAT*	314	3	SIC-0047
		48	ATGAATATTAGAAATAAGATTGAAAATAGTAAAACACTACTATTTACATCCCTTGTAGCCGTGGCTCTACTAGGAGCTACACAACCAGTTTCAGCCGAAACGTATACATCACGCAATTTTGACTGGTCTGGAGATGACTGGTCTGGAGATGACTGGCCTGAAGATGACTGGTCTGGAGATGGTTTGTCTAAATATGACCGGTCTGGAGTTGGTTTGTCTCAATATGGCTGGTCTCAATATGGCTGGTCTAGCGATAAAGAAGAATGGCCTGAAGATTGGCCTGAAGATGACTGGTCTAGCGATAAAAAAGATGAGACAGAAGATAAAACGAGACCACCATATGGAGAAGCATTAGGTACAGGGTATGAAAAACGTGATGATTGGGGAGGACCTGGTACG…	933	311	3	sic-0048	MNIRNKIENSKTLLFTSLVAVALLGATQPVSAETYTSRNFDWSGDDWSGDDWPEDDWSGDGLSKYDRSGVGLSQYGWSQYGWSSDKEEWPEDWPEDDWSSDKKDETEDKTRPPYGEALGTGYEKRDDWGGPGTVATDPYTPPYGGALGTGYEKRDDWGGPGTVATDPYTPPYGGALGTGYEKRDDWRGPGHIPKPENEQSPNPSHIPEPPQIEWPQWNGFDGLSSGPSDWGQSEDTPRFPSEPRVTEKPQHTPQKNPQESDFDRGFSAGLKAKNSGRGIDFEGFQYGGWSDEYKKGYMQAFGTPYTPSAT*	310	3	SIC-0048
		49	ATGAATATTAGAAATAAGATTGAAAATAGTAAAACACTACTATTTACATCCCTTGTAGCCGTGGCTCTACTAGGAGCTACACAACCAGTTTCAGCCGAAACGTATACATCACGCAATTTTGACTGGTCTGGAGATGACTGGTCTGGAGATGACTGGCCTGAAGATGGTTTGTCTAAATATGACCGGTCTGGAGTTGGTTTGTCTCAATATGGCTGGTCTAAATATGGCTGGTCTAGCGATAAAGAAGAATGGCCTGAAGATTGGCCTGAAGATGACTGGTCTAGCGATAAAAAAGATGAGACAGAAGATAAAACGAGACCACCATATGGAGAAGCATTAGGTACAGGGTATGAAAAACGTGATGATTGGGGAGGACCTGGTACGGTGGCAACTGACCCT…	918	306	3	sic-0049	MNIRNKIENSKTLLFTSLVAVALLGATQPVSAETYTSRNFDWSGDDWSGDDWPEDGLSKYDRSGVGLSQYGWSKYGWSSDKEEWPEDWPEDDWSSDKKDETEDKTRPPYGEALGTGYEKRDDWGGPGTVATDPYTPPYGGALGTGYEKRDDWGGPGTVATDPYTPPYGGALGTGYEKRDDWRGPGHIPKPENEQSPNPSHIPEPPQIEWPQWNGFDGLSSGSSDWGQSEGTPRFPSEPRVTEKPQHTPQKNPQESDFDRGFSAGLKAKNSGRGIDFEGFQYGGWSDEYKKGYMQAFGTPYTPSAT*	305	3	SIC-0049
		50	ATGAATATTAGAAATAAGATTGAAAATAGTAAAACACTACTATTTACATCCCTTGTAGCCGTGGCTCTACTAGGAGCTACACAACCAGTTTCAGCCGAAACGTATACATCACGCAATTTTGACTGGTCTGGAGATGACTGGTCTGGAGATGACTGGTCTGGAGATGACTGGCCTGAAGATGACTGGTCTGGAGATGGTTTGTCTAAATATGACCGGTCTGGAGTTGGTTTGTCTCAATATGGCTGGTCTAAATATGGCTGGTCTAGCGATAAAGAAGAATGGCCTGAAGATGACTGGTCTAGCGATAAAAAAGATGAGACAGAAGATAAAACGAGACCACCATATGGAGAAGCATTAGGTACAGGGTATGAAAAACGTGATGATTGGGGAGGACCTGGT…	936	312	3	sic-0050	MNIRNKIENSKTLLFTSLVAVALLGATQPVSAETYTSRNFDWSGDDWSGDDWSGDDWPEDDWSGDGLSKYDRSGVGLSQYGWSKYGWSSDKEEWPEDDWSSDKKDETEDKTRPPYGEALGTGYEKRDDWGGPGTVATDPYTPPYGGALGTGYEKRDDWGGPGTVATDPYTPPYGGALGTGYEKRDDWRGPGHIPKPENEQSPNPSHIPEPPQIEWPQWNGFDGLSSGPSDWGQSEDTPRFPSEPRVTEKPQHTPQKNPQESDFDRGFSAGLKAKNSGRGIDFEGFQYGGWSDEYKKGYMQAFGTPYTPSAT*	311	3	SIC-0050
		51	ATGAATATTAGAAATAAGATTGAAAATAGTAAAACACTACTATTTACATCCCTTGTAGCCGTGGCTCTACTAGGAGCTACACAACCAGTTTCAGCCGAAACGTATACATCACGCAATTTTGACTGGTCTGGAGATGACTGGTCTGGAGATGACTGGTCTGGAGATGACTGGTCTGGAGATGACTGGCCTGAAGATGACTGGTCTGGAGATGGTTTGTCTAAATATGACCGGTCTGGAGTTGGTTTGTCTCAATATGGCTGGTCTAAATATGGCTGGTCTAGCGATAAAGAAGAATGGCCTGAAGATGACTGGTCTAGCGATAAAAAAGATGAGACAGAAGATAAAACGAGACCACCATATGGAGAAGCATTAGGTACAGGGTATGAAAAACGTGATGAT…	951	317	3	sic-0051	MNIRNKIENSKTLLFTSLVAVALLGATQPVSAETYTSRNFDWSGDDWSGDDWSGDDWSGDDWPEDDWSGDGLSKYDRSGVGLSQYGWSKYGWSSDKEEWPEDDWSSDKKDETEDKTRPPYGEALGTGYEKRDDWGGPGTVATDPYTPPYGGALGTGYEKRDDWGGPGTVATDPYTPPYGGALGTGYEKRDDWRGPGHIPKPENEQSPNPSHIPEPPQIEWPQWNGFDGLSSGPSDWGQSEDTPRFPSEPRVTEKPQHTPQKNPQESDFDRGFSAGLKAKNSGRGIDFEGFQYGGWSDEYKKGYMQAFGTPYTPSAT*	316	3	SIC-0051
		52	ATGAATATTAGAATTAAGATTGAAAATAGTAAAACACTACTATTTACATCCCTTGTAGCCGTGGCTCTACTAGGAGCTACACAACCAGTTTCAGCCGAAACGTATACATCACGCAATTTTGACTGGTCTGGAGATGACTGGTCTGGAGATGACTGGCCTGAAGATGACTGGTCTGGAGATGGTTTGTCTAAATATGACCGGTCTGGAGTTGGTTTGTCTCAATATGGCTGGTCTAAATATGGCTGGTCTAGCGATAAAGAAGAATGGCCTGAAGATGACTGGTCTAGCGATAAAAAAGATGAGACAGAAGATAAAACGAGACCACCATATGGAGAAGCATTAGGTACAGGGTATGAAAAACGTGATGATTGGGGAGGACCTGGTACGGTGGCAACTGAC…	921	307	3	sic-0052	MNIRIKIENSKTLLFTSLVAVALLGATQPVSAETYTSRNFDWSGDDWSGDDWPEDDWSGDGLSKYDRSGVGLSQYGWSKYGWSSDKEEWPEDDWSSDKKDETEDKTRPPYGEALGTGYEKRDDWGGPGTVATDPYTPPYGGALGTGYEKRDDWGGPGTVATDPYTPPYGGALGTGYEKRDDWRGPGHIPKPENEQSPNPSHIPEPPQIEWPQWNGFDGLSSGPSDWGQSEDTPRFPSEPRVTEKPQHTPQKNPQESDFDRGFSAGLKAKNSGRGIDFEGFQYGGWSDEYKKGYMQAFGTPYTPSAT*	306	3	SIC-0052
		53	ATGAATATTAGAAATAAGATTGAAAATAGTAAAACACTACTATTTACATCCCTTGTAGCCGTGGCTCTACTAGGAGCTACACAACCAGTTTCAGCCGAAACGTATACATCACGCAATTTTGACTGGCCTGAAGATGACTGGTCTGGAGTTGGTTTGTCTCAATATGGCTGGTCTAAATATGGCTGGTCTAGCGATAAAGAAGAATGGCCTGAAGATTGGCCTGAAGATGACTGGTCTAGCGATAAAAAAGATGAGACAGAAGATAAAACGAGACCACCATATGGAGAAGCATTAGGTACAGGGTATGAAAAACGTGATGATTGGGGAGGACCTGGTACGGTGGCAACTGACCCTTACACTCCACCATATGGAGGAGCATTAGGTACAGGGTATGAAAAA…	873	291	2	sic-0053	MNIRNKIENSKTLLFTSLVAVALLGATQPVSAETYTSRNFDWPEDDWSGVGLSQYGWSKYGWSSDKEEWPEDWPEDDWSSDKKDETEDKTRPPYGEALGTGYEKRDDWGGPGTVATDPYTPPYGGALGTGYEKRDDWGGPGTVATDPYTPPYGGALGTGYEKRDDWRGPGHIPKPENEQSPNPSHIPEPPQIEWPQWNGFDGLSSGPSDWGQSEDTPRFPSEPRVTEKPQHTPQKNPQESDFDRGFSAGLKAKNSGRGIDFEGFQYGGWSDEYKKGYMQAFGTPYTPSAT*	290	2	SIC-0053
		54	ATGAATATTAGAAATAAGATTGAAAATAGTAAAACACTACTATTTACATCCCTTGTAGCCGTGGCTCTACTAGGAGCTACACAACCAGTTTCAGCCGAAACGTATACATCACGCAATTTTGACTGGTCTGGAGATGACTGGCCTGAAGATGACTGGTCTGGAGATGGTTTGTCTAAATATGACCGGTCTGGAGTTGGTTTGTCTCAATATGGCTGGTCTAAATATGGCTGGTCTAGCGATAAAGAAGAATGGCCTGAAGATGACTGGTCTAGCGATAAAAAAGATGAGACAGAAGATAAAACGAGACCACCATATGGAGAAGCATTAGGTACAGGGTATGAAAAACGTGATGATTGGGGAGGACCTGGTACGGTGGCAACTGACCCTTACACTCCACCA…	906	302	2	sic-0054	MNIRNKIENSKTLLFTSLVAVALLGATQPVSAETYTSRNFDWSGDDWPEDDWSGDGLSKYDRSGVGLSQYGWSKYGWSSDKEEWPEDDWSSDKKDETEDKTRPPYGEALGTGYEKRDDWGGPGTVATDPYTPPYGGALGTGYEKRDDWGGPGTVATDPYTPPYGGALGTGYEKRDDWRGPGHIPKPENEQSPNPSHIPEPPQIEWPQWNGFDGLSSGPSDWGQSEDTSRFPSEPRVTEKPQHTPQKNPQESDFDRGFSAGLKAKNSGRGIDFEGFQYGGWSDEYKKGYMQAFGTPYTPSAT*	301	2	SIC-0054
		55	ATGAATATTAGAAATAAGATTGAAAATAGTAAAACACTACTATTTACATCCCTTGTAGCCGTGGCTCTACTAGGAGCTACACAACCAGTTTCAGCCGAAACGTATACATCACGCAATTTTGACTGGTCTGGAGATGACTGGCCTGAAGATGACTGGTCTGGAGATGGTTTGTCTAAATATGACCGGTCTGGAGTTGGTTTGTCTCAATATGGCTGGTCTAGCGATAAAGAAGAATGGCCTGAAGATGACTGGTCTAGCGATAAAAAAGATGAGACAGAAGATAAAACGAGACCACCATATGGAGAAGCATTAGGTACAGGGTATGAAAAACGTGATGATTGGGGAGGACCTGGTACGGTGGCAACTGACCCTTACACTCCACCATATGGAGGAGCATTA…	891	297	2	sic-0055	MNIRNKIENSKTLLFTSLVAVALLGATQPVSAETYTSRNFDWSGDDWPEDDWSGDGLSKYDRSGVGLSQYGWSSDKEEWPEDDWSSDKKDETEDKTRPPYGEALGTGYEKRDDWGGPGTVATDPYTPPYGGALGTGYEKRDDWGGPGTVATDPYTPPYGGALGTGYEKRDDWRGPGHIPKPENEQSPNPSHIPEPPQIEWPQWNGFDGLSSGPSDWGQSEDTPRFPSEPRVTEKPQHTPQKNPQESDFDRGFSAGLKAKNSGRGIDFEGFQYGGWSDEYKKGYMQAFGTPYTPSAT*	296	2	SIC-0055
		56	ATGAATATTAGAAATAAGATTGAAAATAGTAAAACACTACTATTTACATCCCTTGTAGCCGTGGCTCTACTAGGAGCTACACAACCAGTTTCAGCCGAAACGTATACATCACGCAATTTTGACTGGTCTGGAGATGACTGGTCTGGAGATGACTGGCCTGAAGATGACCGGTCTGGAGTTGGTTTGTCTCAATATGGCTGGTCTAAATATGGCTGGTCTAGCGATAAAGAAGAATGGCCTGAAGATTGGCCTGAAGATGACTGGTCTAGCGATAAAAAAGATGAGACAGAAGATAAAACGAGACCACCATATGGAGAAGCATTAGGTACAGGGTATGAAAAACGTGATGATTGGGGAGGACCTGGTACGGTGGCAACTGACCCTTACACTCCACCATAT…	903	301	2	sic-0056	MNIRNKIENSKTLLFTSLVAVALLGATQPVSAETYTSRNFDWSGDDWSGDDWPEDDRSGVGLSQYGWSKYGWSSDKEEWPEDWPEDDWSSDKKDETEDKTRPPYGEALGTGYEKRDDWGGPGTVATDPYTPPYGGALGTGYEKRDDWGGPGTVATDPYTPPYGGALGTGYEKRDDWRGPGHIPKPENEQSPNPSHIPEPPQIEWPQWNGFDGLSSGPSDWGQSEDTPRFPSEPRVTEKPQHTPQKNPQESDFDRGFSAGLKAKNSGRGIDFEGFQYGGWSDEYKKGYMQAFGTPYTPSAT*	300	2	SIC-0056
		57	ATGAATATTAGAAATAAGATTGAAAATAGTAAAACACTACTATTTACATCCCTTGTAGCCGTGGCTCTACTAGGAGCTACACAACCAGTTTCAGCCGAAACGTATACATCACGCAATTTTGACTGGTCTGGAGATGACTGGTCTGGAGATGACTGGCCTGAAGATGACTGGCCTGAAGATGACTGGTCTGGAGATGGTTTGTCTAAATATGACCGGTCTGGAGTTGGTTTGTCTCAATATGGCTGGTCTAAATATGGCTGGTCTAGCGATAAAGAAGAATGGCCTGAAGATTGGCCTGAAGATGACTGGTCTAGCGATAAAAAAGATGAGACAGAAGATAAAACGAGACCACCATATGGAGAAGCATTAGGTACAGGGTATGAAAAACGTGATGATTGG…	948	316	2	sic-0057	MNIRNKIENSKTLLFTSLVAVALLGATQPVSAETYTSRNFDWSGDDWSGDDWPEDDWPEDDWSGDGLSKYDRSGVGLSQYGWSKYGWSSDKEEWPEDWPEDDWSSDKKDETEDKTRPPYGEALGTGYEKRDDWGGPGTVATDPYTPPYGGALGTGYEKRDDWGGPGTVATDPYTPPYGGALGTGYEKRDDWRGPGHIPKPENEQSPNPSHIPEPPQIEWPQWNGFDGLSSGPSDWGQSEDTPRFPSEPRVTEKPQHTPQKNPQESDFDRGFSAGLKAKNSGRGIDFEGFQYGGWSDEYKKGYMQAFGTPYTPSAT*	315	2	SIC-0057
		58	ATGAATATTAGAAATAAGATTGAAAATAGTAAAACACTACTATTTACATCCCTTGTAGCCGTGGCTCTACTAGGAGCTACACAACCAGTTTCAGCCGAAACGTATACATCACGCAATTTTGACTGGTCTGGAGATGACTGGTCTGGAGATGACTGGCCTGAAGATGACTGGTCTGGAGATGACTGGCCTGAAGATGACTGGTCTGGAGATGGTTTGTCTAAATATGACCGGTCTGGAGTTGGTTTGTCTCAATATGGCTGGTCTAAATATGGCTGGTCTAAATATGGCTGGTCTAGCGATAAAGAAGAATGGCCTGAAGATGACTGGTCTAGCGATAAAAAAGATGAGACAGAAGATAAAACGAGACCACCATATGGAGAAGCATTAGGTACAGGGTAT…	966	322	2	sic-0058	MNIRNKIENSKTLLFTSLVAVALLGATQPVSAETYTSRNFDWSGDDWSGDDWPEDDWSGDDWPEDDWSGDGLSKYDRSGVGLSQYGWSKYGWSKYGWSSDKEEWPEDDWSSDKKDETEDKTRPPYGEALGTGYEKRDDWGGPGTVATDPYTPPYGGALGTGYEKRDDWGGPGTVATDPYTPPYGGALGTGYEKRDDWRGPGHIPKPENEQSPNPSHIPEPPQIEWPQWNGFDGLSSGPSDWGQSEDTPRFPSEPRVTEKPQHTPQKNPQESDFDRGFSAGLKAKNSGRGIDFEGFQYGGWSDEYKKGYMQAFGTPYTPSAT*	321	2	SIC-0058
		59	ATGAATATTAGAAATAAGATTGAAAATAGTAAAACACTACTATTTACATCCCTTGTAGCCGTGGCTCTACTAGGAGCTACACAACCAGTTTCAGCCGAAACGTATACATCACGCAATTTTGACTGGTCTGGAGATGACTGGTCTGGAGATGACTGGCCTGAAGATGACTGGTCTGGAGATGGTTTGTCTAAATATGACCGGTCTGGAGTTGGTTTGTCTCAATATGGCTGGTCTAAATATGGCTGGTCTAGCGATAAAGAAGAATGGCCTGAAGATTGGCCTGAAGATGACTGGTCTAGCGATAAAAAAGATGAGACAGAAGATAAAATGAGACCACCATATGGAGAAGCATTAGGTACAGGGTATGAAAAACGTGATGATTGGGGAGGACCTGGTACG…	846	282	2	sic-0059	MNIRNKIENSKTLLFTSLVAVALLGATQPVSAETYTSRNFDWSGDDWSGDDWPEDDWSGDGLSKYDRSGVGLSQYGWSKYGWSSDKEEWPEDWPEDDWSSDKKDETEDKMRPPYGEALGTGYEKRDDWGGPGTVATDPYTPPYGGALGTGYEKRDDWRGPGHIPKPENEQSPNPSHIPEPPQIEWPQWNGFDGLSSGPSDWGQSEDTPRFPSEPRVTEKPQHTPQKNPQESDFDRGFSAGLKAKNSGRGIDFEGFQYGGWSDEYKKGYMQAFGTPYTPSAT*	281	2	SIC-0059
		60	ATGAATATTAGAAATAAGATTGAAAATAGTAAAACACTACTATTTACATCCCTTGTAGCCGTGGCTCTACTAGGAGCTACACAACCAGTTTCAGCCGAAACGTATACATCACGCAATTTTGACTGGTCTGGAGATGACTGGTCTGGAGATGACTGGCCTGAAGATGACTGGTCTGGAGATGGTTTGTCTAAATATGACCGGTCTGGAGTTGGTTTGTCTCAATATGGCTGGTCTAAATATGGCTGGTCTAGCGATAAAGAAGAATGGCCTGAAGATTGGCCTGAAGATGACTGGTCTAGCGATAAAAAAGATGAGACAGAAGATAAAACGAGACCACCATATGGAGAAGCATTAGGTACAGGGTATGAAAAACGTGATGATTGGAGAGGACCTGGTACG…	846	282	2	sic-0060	MNIRNKIENSKTLLFTSLVAVALLGATQPVSAETYTSRNFDWSGDDWSGDDWPEDDWSGDGLSKYDRSGVGLSQYGWSKYGWSSDKEEWPEDWPEDDWSSDKKDETEDKTRPPYGEALGTGYEKRDDWRGPGTVATDPYTPPYGGALGTGYEKRDDWRGPGHIPKPENEQSPNPSHIPEPPQIEWPQWNGFDGLSSGPSDWGQSEDTPRFPSEPRVTEKPQHTPQKNPQESDFDRGFSAGLKAKNSGRGIDFEGFQYGGWSDEYKKGYMQAFGTPYTPSAT*	281	2	SIC-0060
		61	ATGAATATTAGAAATAAGATTGAAAATAGTAAAACACTACTATTTACATCCCTTGTAGCCGTGGCTCTACTAGGAGCTACACAACCAGTTTCAGCCGAAACGTATACATCACGCAATTTTGACTGGTCTGGAGATGACTGGTCTGGAGATGACTGGCCTGAAGATGACTGGTCTGGAGATGGTTTGTCTAAATATGACCGGTCTGGAGTTGGTTTGTCTCAATATGGCTGGTCTAAATATGGCTGGTCTAGCGATAAAGAAGAATGGCCTGAAGATGACTGGTCTAGCGATAAAGAAGAATGGCCTGAAGATGACTGGTCTAGCGATAAAAAAGATGAGACAGAAGATAAAACGAGACCACCATATGGAGAAGCATTAGGTACAGGGTATGAAAAACGT…	870	290	2	sic-0061	MNIRNKIENSKTLLFTSLVAVALLGATQPVSAETYTSRNFDWSGDDWSGDDWPEDDWSGDGLSKYDRSGVGLSQYGWSKYGWSSDKEEWPEDDWSSDKEEWPEDDWSSDKKDETEDKTRPPYGEALGTGYEKRDDWGGPGTVATDPYTPPYGGALGTGYEKRDDWRGPGHIPKPENEQSPNPSHIPEPPQIEWPQWNGFDGLSSGPSDWGQSEDTPRFPSEPRVTEKPQHTPQKNPQESDFDRGFSAGLKAKNSGRGIDFEGFQYGGWSDEYKKGYMQAFGTPYTPSAT*	289	2	SIC-0061
		62	ATGAATATTAGAAATAAGATTGAAAATAGTAAAACACTACTATTTACATCCCTTGTAGCCGTGGCTCTACTAGGAGCTACACAACCAGTTTCAGCCGAAACGTATACATCACGCAATTTTGACTGGTCTGGAGATGACTGGTCTGGAGATGACTGGCCTGAAGATGACTGGTCTGGAGATGGTTTGTCTAAATATGACCGGTCTGGAGTTGGTTTGTCTCAATATGGCTGGTCTAAATATGGCTGGTCTAGCGATAAAGAAGAATGGCCTGAAGATTGGCCTGAAGATGACTGGTCTAGCGATAAAAAAGATGAGACAGAAGATAAAACGAGACCACCATATGGAGAAGCATTAGGTACAGGGTATGAAAAACGTGATGATTGGGGAGGACCTGGTACG…	933	311	2	sic-0062	MNIRNKIENSKTLLFTSLVAVALLGATQPVSAETYTSRNFDWSGDDWSGDDWPEDDWSGDGLSKYDRSGVGLSQYGWSKYGWSSDKEEWPEDWPEDDWSSDKKDETEDKTRPPYGEALGTGYEKRDDWGGPGTVATDPYTPPYGGALGTGYEKRDDWGGPGTVATDPYTPPYGGALGTGYEKRDDWRGPGHIPKPENEQSPNPSHIPEPPQIEWPQWNGFDGLSSGPSDWGQSEDSPRFPSEPRVTEKPQHTPQKNPQESDFDRGFSAGLKAKNSGRGIDFEGFQYGGWSDEYKKGYMQAFGTPYTPSAT*	310	2	SIC-0062
		63	ATGAATATTAGAAATAAGATTGAAAATAGTAAAACACTACTATTTACATCCCTTGTAGCCGTGGCTCTACTAGGAGCTACACAACCAGTTTCAGCCGAAACGTATACATCACGCAATTTTGACTGGTCTGGAGATGACTGGTCTGGAGATGACTGGCCTGAAGATGACTGGTCTGGAGATGGTTTGTCTAAATATGACCGGTCTGGAGTTGGTTTGTCTCAATATGGCTGGTCTAAATATGGCTGGTCTAGCGATAAAGAAGAATGGCCTGAAGAATGGCCTGAAGATGACTGGTCTAGCGATAAAAAAGATGAGACAGAAGATAAAACGAGACCACCATATGGAGAAGCATTAGGTACAGGGTATGAAAAACGTGATGATTGGGGAGGACCTGGTACG…	933	311	2	sic-0063	MNIRNKIENSKTLLFTSLVAVALLGATQPVSAETYTSRNFDWSGDDWSGDDWPEDDWSGDGLSKYDRSGVGLSQYGWSKYGWSSDKEEWPEEWPEDDWSSDKKDETEDKTRPPYGEALGTGYEKRDDWGGPGTVATDPYTPPYGGALGTGYEKRDDWGGPGTVATDPYTPPYGGALGTGYEKRDDWRGPGHIPKPENEQSPNPSHIPEPPQIEWPQWNGFDGLSSGPSDWGQSEDTSRFPSEPRVTEKPQHTPQKNPQESDFDRGFSAGLKAKNSGRGIDFEGFQYGGWSDEYKKGYMQAFGTPYTPSAT*	310	2	SIC-0063
		64	ATGAATATTAGAAATAAGATTGAAAATAGTAAAACACTACTATTTACATCCCTTGTAGCCGTGGCTCTACTAGGAGCTACACAACCAGTTTCAGCCGAAACGTATACATCACGCAATTTTGACTGGTCTGGAGATGACTGGTCTGGAGATGACTGGCCTGAAGATGACTGGTCTGGAGATGGTTTGTCTAAATATGACCGGTCTGGAGTTGGTTTGTCTCAATATGGCTGGTCTAAATATGGCTGGTCTAGCGATAAAGAAGAATGGCCTGAAGATTGGCCTGAAGATGACTGGTCTAGCGATAAAAAAGATGAGACAGAAGATAAAACGAGACCACCATATGGAGAAGCATTAGGTACAGGGTATGAAAAACGTGATGATTGGGGAGGACCTGGTACG…	933	311	2	sic-0064	MNIRNKIENSKTLLFTSLVAVALLGATQPVSAETYTSRNFDWSGDDWSGDDWPEDDWSGDGLSKYDRSGVGLSQYGWSKYGWSSDKEEWPEDWPEDDWSSDKKDETEDKTRPPYGEALGTGYEKRDDWGGPGTVATDPYTPPYGGALGTGYEKRDDWGGPGTVATDPYTPPYGGALGTGYEKRDDWGGPGHIPKPENEQSPNPSHIPEPPQIEWPQWNGFDGLSSGPSDWGQSEDTPRFPSEPRVTEKPQHTPQKNPQESDFDRGFSAGLKAKNSGRGIDFEGFQYGGWSDEYKKGYMQAFGTPYTPSAT*	310	2	SIC-0064
		65	ATGAATATTAGAAATAAGATTGAAAATAGTAAAACACTACTATTTACATCCCTTGTAGCCGTGGCTCTACTAGGAGCTACACAACCAGTTTCAGCCGAAACGTATACATCACGCAATTTTGACTGGTCTGGAGATGACTGGTCTGGAGATGACTGGCCTGAAGATGACTGGTCTGGAGATGGTTTGTCTAAATATGACCGGTCTGGAGTTGGTTTGTCTCAATATGGCTGGTCTCAATATGGCTGGTCTAGCGATAAAGAAGAATGGCCTGAAGATTGGCCTGAAGATGACTGGTCTAGCGATAAAAAAGATGAGACAGAAGATAAAACGAGACCACCATATGGAGAAGCATTAGGTACAGGGTATGAAAAACGTGATGATTGGGGAGGACCTGGTACG…	933	311	2	sic-0065	MNIRNKIENSKTLLFTSLVAVALLGATQPVSAETYTSRNFDWSGDDWSGDDWPEDDWSGDGLSKYDRSGVGLSQYGWSQYGWSSDKEEWPEDWPEDDWSSDKKDETEDKTRPPYGEALGTGYEKRDDWGGPGTVATDPYTPPYGGALGTGYEKRDDWGGPGTVATDPYTPPYGGALGTGYEKRDDWRGPGHIPKPENEQSPNPSHIPEPPQIEWPQWNGFDGLSSGPSDWGQSEDTSRFPSEPRVTEKPQHTPQKNPQESDFDRGFSAGLKAKNSGRGIDFEGFQYGGWSDEYKKGYMQAFGTPYTPSAT*	310	2	SIC-0065
		66	ATGAATATTAGAAATAAGATTGAAAATAGTAAAACACTACTATTTACATCCCTTGTAGCCGTGGCTCTACTAGGAGCTACACAACCAGTTTCAGCCGAAACGTATACATCACGCAATTTTGACTGGTCTGGAGATGACTGGTCTGGAGATGACTGGCCTGAAGATGACTGGTCTGGAGATGGTTTGTCTAAATATGGCTGGTCTAAATATGGCTGGTCTAGCGATAAAGAAGAATGGCCTGAAGATTGGCCTGAAGATGACTGGTCTAGCGATAAAAAAGATGAGACAGAAGATAAAACGAGACCACCATATGGAGAAGCATTAGGTACAGGGTATGAAAAACGTGATGATTGGGGAGGACCTGGTACGGTGGCAACTGACCCTTACACTCCACCATAT…	903	301	2	sic-0066	MNIRNKIENSKTLLFTSLVAVALLGATQPVSAETYTSRNFDWSGDDWSGDDWPEDDWSGDGLSKYGWSKYGWSSDKEEWPEDWPEDDWSSDKKDETEDKTRPPYGEALGTGYEKRDDWGGPGTVATDPYTPPYGGALGTGYEKRDDWGGPGTVATDPYTPPYGGALGTGYEKRDDWRGPGHIPKPENEQSPNPSHIPEPPQIEWPQWNGFDGLSSGPSDWGQSEDTPRFPSEPRVTEKPQHTPQKNPQESDFDRGFSAGLKAKNSGRGIDFEGFQYGGWSDEYKKGYMQAFGTPYTPSAT*	300	2	SIC-0066
		67	ATGAATATTAGAAATAAGATTGAAAATAGTAAAACACTACTATTTACATCCCTTGTAGCCGTGGCTCTACTAGGAGCTACACAACCAGTTTCAGCCGAAACGTATACATCACGCAATTTTGACTGGTCTGGAGATGACTGGTCTGGAGATGACTGGCCTGAAGATGACTGGTCTGGAGTTGGTTTGTCTCAATATGGCTGGTCTAAATATGGCTGGTCTAGCGATAAAGAAGAATGGCCTGAAGATTGGCCTGAAGATGACTGGTCTAGCGATAAAAAAGATGAGACAGAAGATAAAACGAGACCACCATATGGAGAAGCATTAGGTACAGGGTATGAAAAACGTGATGATTGGGGAGGACCTGGTACGGTGGCAACTGACCCTTACACTCCACCATAT…	816	272	2	sic-0067	MNIRNKIENSKTLLFTSLVAVALLGATQPVSAETYTSRNFDWSGDDWSGDDWPEDDWSGVGLSQYGWSKYGWSSDKEEWPEDWPEDDWSSDKKDETEDKTRPPYGEALGTGYEKRDDWGGPGTVATDPYTPPYGGALGTGYEKRDDWRGPGHIPKPENEQSPNPSHIPEPPQIEWPQWNGFDGLSSGPSDWGQSEDTPRFPSEPRVTEKPQHTPQKNPQESDFDRGFSAGLKAKNSGRGIDFEGFQYGGWSDEYKKGYMQAFGTPYTPSAT*	271	2	SIC-0067
		68	ATGAATATTAGAAATAAGATTGAAAATAGTAAAACACTACTATTTACATCCCTTGTAGCCGTGGCTCTACTAGGAGCTACACAACCAGTTTCAGCCGAAACGTATACATCACGCAATTTTGACTGGTCTGGAGATGACTGGTCTGGAGATGACTGGCCTGGAGTTGGTTTGTCTCAATATGGCTGGTCTAAATATGGCTGGTCTAGCGATAAAGAAGAATGGCCTGAAGATTGGCCTGAAGATGACTGGTCTAGCGATAAAAAAGATGAGACAGAAGATAAAACGAGACCACCATATGGAGAAGCATTAGGTACAGGGTATGAAAAACGTGATGATTGGGGAGGACCTGGTACGGTGGCAACTGACCCTTACACTCCACCATATGGAGGAGCATTAGGT…	888	296	2	sic-0068	MNIRNKIENSKTLLFTSLVAVALLGATQPVSAETYTSRNFDWSGDDWSGDDWPGVGLSQYGWSKYGWSSDKEEWPEDWPEDDWSSDKKDETEDKTRPPYGEALGTGYEKRDDWGGPGTVATDPYTPPYGGALGTGYEKRDDWGGPGTVATDPYTPPYGGALGTGYEKRDDWRGPGHIPKPENEQSPNPSHIPEPPQIEWPQWNGFDGLSSGPSDWGQSEDTPRFPSEPRVTEKPQHTPQKNPQESDFDRGFSAGLKAKNSGRGIDFEGFQYGGWSDEYKKGYMQAFGTPYTPSAT*	295	2	SIC-0068
		69	ATGAATATTAGAAATAAGATTGAAAATAGTAAAACACTACTATTTACATCCCTTGTAGCCGTGGCTCTACTAGGAGCTACACAACCAGTTTCAGCCGAAACGTATACATCACGCAATTTTGACTGGTCTGGAGATGACTGGTCTGGAGATGACTGGTCTGGAGATGACTGGCCTGAAGATGACTGGTCTGGAGATGGTTTGTCTAAATATGACCGGTCTGGAGTTGGTTTGTCTCAATATGGCTGGTCTAAATATGGCTGGTCTAGCGATAAAGAAGAATGGCCTGAAGATTGGCCTGAAGATGACTGGTCTAGCGATAAAAAAGATGAGACAGAAGATAAAACGAGACCACCATATGGAGAAGCATTAGGTACAGGGTATGAAAAACGTGATGATTGG…	861	287	2	sic-0069	MNIRNKIENSKTLLFTSLVAVALLGATQPVSAETYTSRNFDWSGDDWSGDDWSGDDWPEDDWSGDGLSKYDRSGVGLSQYGWSKYGWSSDKEEWPEDWPEDDWSSDKKDETEDKTRPPYGEALGTGYEKRDDWGGPGTVATDPYTPPYGGALGTGYEKRDDWRGPGHIPKPENEQSPNPSHIPEPPQIEWPQWNGFDGLSSGPSDWGQSEDTPRFPSEPRVTEKPQHTPQKNPQESDFDRGFSAGLKAKNSGRGIDFEGFQYGGWSDEYKKGYMQAFGTPYTPSAT*	286	2	SIC-0069
		70	ATGAATATTAGAAATAAGATTGAAAATAGTAAAACACTACTATTTACATCCCTTGTAGCCGTGGCTCTACTAGGAGCTACACAACCAGTTTCAGCCGAAACGTATACATCACGCAATTTTGACTGGTCTGGAGATGACTGGTCTGGAGATGACTGGTCTGGAGATGACTGGTCTGGAGATGACTGGTCTGGAGATGGTTTGTCTAAATATGACCGGTCTGGAGTTGGTTTGTCTCAATATGGCTGGTCTAAATATGGCTGGTCTAGCGATAAAGAAGAATGGCCTGAAGATTGGCCTGAAGATGACTGGTCTAGCGATAAAAAAGATGAGACAGAAGATAAAACGAGACCACCATATGGAGAAGCATTAGGTACAGGGTATGAAAAACGTGATGATTGG…	861	287	2	sic-0070	MNIRNKIENSKTLLFTSLVAVALLGATQPVSAETYTSRNFDWSGDDWSGDDWSGDDWSGDDWSGDGLSKYDRSGVGLSQYGWSKYGWSSDKEEWPEDWPEDDWSSDKKDETEDKTRPPYGEALGTGYEKRDDWGGPGTVATDPYTPPYGGALGTGYEKRDDWRGPGHIPKPENEQSPNPSHIPEPPQIEWPQWNGFDGLSSGPSDWGQSEDTPRFPSEPRVTEKPQHTPQKNPQESDFDRGFSAGLKAKNSGRGIDFEGFQYGGWSDEYKKGYMQAFGTPYTPSAT*	286	2	SIC-0070
		71	ATGAATATTAGAAATAAGATTGAAAATAGTAAAACACTACTATTTACATCCCTTGTAGCCGTGGCTCTACTAGGAGCTACACAACCAGTTTCAGCCGAAACGTATACATCACGCAATTTTGACTGGTCTGGAGATGACTGGTCTGGAGATGACTGGTCTGGAGATGGTTTGTCTAAATATGACCGGTCTGGAGTTGGTTTGTCTCAATATGGCTGGTCTAAATATGGCTGGTCTAGCGATAAAGAAGAATGGCCTGAAGATGACTGGTCTAGCGATAAAAAAGATGAGACAGAAGATAAAACGAGACCACCATATGGAGAAGCATTAGGTACAGGGTATGAAAAACGTGATGATTGGGGAGGACCTGGTACGGTGGCAACTGACCCTTACACTCCACCA…	819	273	2	sic-0071	MNIRNKIENSKTLLFTSLVAVALLGATQPVSAETYTSRNFDWSGDDWSGDDWSGDGLSKYDRSGVGLSQYGWSKYGWSSDKEEWPEDDWSSDKKDETEDKTRPPYGEALGTGYEKRDDWGGPGTVATDPYTPPYGGALGTGYEKRDDWRGPGHIPKPENEQSPNPSHIPEPPQIEWPQWNGFDGLSSGPSDWGQSEDTPRFPSEPRVTEKPQHTPQKNPQESDFDRGFSAGLKAKNSGRGIDFEGFQYGGWSDEYKKGYMQAFGTPYTPSAT*	272	2	SIC-0071
		72	ATGAATATTAGAAATAAGATTGAAAATAGTAAAACACTACTATTTACATCCCTTGTAGCCGTGGCTCTACTAGGAGCTACACAACCAGTTTCAGCCGAAACGTATACATCACGCAATTTTGACTGGTCTGGAGATGACTGGTCTGGAGATGACTGGTCTGGAGATGGTTTGTCTAAATATGACCGGTCTGGAGTTGGTTTGTCTCAATATGGCTGGTCTAAATATGGCTGGTCTAGCGATAAAGAAGAATGGCCTGAAGATTGGCCTGAAGATGACTGGTCTAGCGATAAAAAAGATGAGACAGAAGATAAAACGAGACCACCATATGGAGAAGCATTAGGTACAGGGTATGAAAAACGTGATGATTGGGGAGGACCTGGTACGGTGGCAACTGACCCT…	918	306	2	sic-0072	MNIRNKIENSKTLLFTSLVAVALLGATQPVSAETYTSRNFDWSGDDWSGDDWSGDGLSKYDRSGVGLSQYGWSKYGWSSDKEEWPEDWPEDDWSSDKKDETEDKTRPPYGEALGTGYEKRDDWGGPGTVATDPYTPPYGGALGTGYEKRDDWGGPGTVATDPYTPPYGGALGTGYEKRDDWRGPGHIPKPENEQSPNPSHIPEPPQIEWPQWNGFDGLSSGPSDWGQSEDTPRFPSEPRVTEKPQHTPQKNPQESDFDRGFSAGLKAKNSGRGIDFEGFQYGGWSDEYKKGYMQAFGTPYTPSAT*	305	2	SIC-0072
		73	ATGAATATTAGAAATCAGATTGAAAATAGTAAAACACTACTATTTACATCCCTTGTAGCCGTGGCTCTACTAGGAGCTACACAACCAGTTTCAGCCGAAACGTATACATCACGCAATTTTGACTGGTCTGGAGATGACTGGCCTGAAGATGACTGGTCTGGAGATGGTTTGTCTAAATATGACCGGTCTGGAGTTGGTTTGTCTCAATATGGCTGGTCTAAATATGGCTGGTCTAGCGATAAAGAAGAATGGCCTGAAGATTGGCCTGAAGATGACTGGTCTAGCGATAAAAAAGATGAGACAGAAGATAAAACGAGACCACCATATGGAGAAGCATTAGGTACAGGGTATGAAAAACGTGATGATTGGGGAGGACCTGGTACGGTGGCAACTGACCCT…	918	306	2	sic-0073	MNIRNQIENSKTLLFTSLVAVALLGATQPVSAETYTSRNFDWSGDDWPEDDWSGDGLSKYDRSGVGLSQYGWSKYGWSSDKEEWPEDWPEDDWSSDKKDETEDKTRPPYGEALGTGYEKRDDWGGPGTVATDPYTPPYGGALGTGYEKRDDWGGPGTVATDPYTPPYGGALGTGYEKRDDWRGPGHIPKPENEQSPNPSHIPEPPQIEWPQWNGFDGLSSGPSDWGQSEDTSRFPSEPRVTEKPQHTPQKNPQESDFDRGFSAGLKAKNSGRGIDFEGFQYGGWSDEYKKGYMQAFGTPYTPSAT*	305	2	SIC-0073
		74	ATGAATATTAGAATTAAGATTGAAAATAGTAAAACACTACTATTTACATCCCTTGTAGCCGTGGCTCTACTAGGAGCTACACAACCAGTTTCAGCCGAAACGTATACATCACGCAATTTTGACTGGTCTGGAGATGACTGGTCTGGAGATGACTGGTCTGGAGATGACTGGTCTGGAGATGACTGGTCTGGAGATGGTTTGTCTAAATATGACCGGTCTGGAGTTGGTTTGTCTCAATATGGCTGGTCTAAATATGGCTGGTCTAGCGATAAAGAAGAATGGCCTGAAGATTGGCCTGAAGATGACTGGTCTAGCGATAAAAAAGATGAGACAGAAGATAAAACGAGACCACCATATGGAGAAGCATTAGGTACAGGGTATGAAAAACGTGATGATTGG…	948	316	2	sic-0074	MNIRIKIENSKTLLFTSLVAVALLGATQPVSAETYTSRNFDWSGDDWSGDDWSGDDWSGDDWSGDGLSKYDRSGVGLSQYGWSKYGWSSDKEEWPEDWPEDDWSSDKKDETEDKTRPPYGEALGTGYEKRDDWGGPGTVATDPYTPPYGGALGTGYEKRDDWGGPGTVATDPYTPPYGGALGTGYEKRDDWRGPGHIPKPENEQSPNPSHIPEPPQIEWPQWNGFDGLSSGPSDWGQSEDTPRFPSEPRVTEKPQHTPQKNPQESDFDRGFSAGLKAKNSGRGIDFEGFQYGGWSDEYKKGYMQAFGTPYTPSAT*	315	2	SIC-0074
		75	ATGAATATTAGAATTAAGATTGAAAATAGTAAAACACTACTATTTACATCCCTTGTAGCCGTGGCTCTACTAGGAGCTACACAACCAGTTTCAGCCGAAACGTATACATCACGCAATTTTGACTGGTCTGGAGATGACTGGTCTGGAGATGACTGGTCTGGAGATGGTTTGTCTAAATATGACCGGTCTGGAGTTGGTTTGTCTCAATATGGCTGGTCTAAATATGGCTGGTCTAGCGATAAAGAAGAATGGCCTGAAGATTGGCCTGAAGATGACTGGTCTAGCGATAAAAAAGATGAGACAGAAGATAAAACGAGACCACCATATGGAGAAGCATTAGGTACAGGGTATGAAAAACGTGATGATTGGGGAGGACCTGGTACGGTGGCAACTGACCCT…	831	277	2	sic-0075	MNIRIKIENSKTLLFTSLVAVALLGATQPVSAETYTSRNFDWSGDDWSGDDWSGDGLSKYDRSGVGLSQYGWSKYGWSSDKEEWPEDWPEDDWSSDKKDETEDKTRPPYGEALGTGYEKRDDWGGPGTVATDPYTPPYGGALGTGYEKRDDWRGPGHIPKPENEQSPNPSHIPEPPQIEWPQWNGFDGLSSGPSDWGQSEDTPRFPSEPRVTEKPQHTPQKNPQESDFDRGFSAGLKAKNSGRGIDFEGFQYGGWSDEYKKGYMQAFGTPYTPSAT*	276	2	SIC-0075
		76	ATGAAATTTAGAAATAAGATTGAAAATAGTAAAACACTACTATTTACATCCCTTGTAGCCGTGGCTCTACTAGGAGCTACACAACCAGTTTCAGCCGAAACGTATACATCACGCAATTTTGACTGGTCTGGAGATGACTGGTCTGGAGATGACTGGCCTGAAGATGACTGGTCTGGAGATGGTTTGTCTCAATATGGCTGGTCTAAATATGGCTGGTCTAGCGATAAAGAAGAATGGCCTGAAGATTGGCCTGAAGATGACTGGTCTAGCGATAAAAAAGATGAGACAGAAGATAAAACGAGACCACCATATGGAGAAGCATTAGGTACAGGGTATGAAAAACGTGATGATTGGGGAGGACCTGGTACGGTGGCAACTGACCCTTACACTCCACCATAT…	816	272	1	sic-0076	MKFRNKIENSKTLLFTSLVAVALLGATQPVSAETYTSRNFDWSGDDWSGDDWPEDDWSGDGLSQYGWSKYGWSSDKEEWPEDWPEDDWSSDKKDETEDKTRPPYGEALGTGYEKRDDWGGPGTVATDPYTPPYGGALGTGYEKRDDWRGPGHIPKPENEQSPNPSHIPEPPQIEWPQWNGFDGLSSGPSDWGQSEDTPRFPSEPRVTEKPQHTPQKNPQESDFDRGFSAGLKAKNSGRGIDFEGFQYGGWSDEYKKGYMQAFGTPYTPSAT*	271	1	SIC-0076
		77	ATGAAATTTAGAAATAAGATTGAAAATAGTAAAACACTACTATTTACATCCCTTGTAGCCGTGGCTCTACTAGGAGCTACACAACCAGTTTCAGCCGAAACGTATACATCACGCAATTTTGACTGGTCTGGAGATGACTGGTCTGGAGATGACTGGCCTGAAGATGACTGGTCTGGAGATGGTTTGTCTCAATATGGCTGGTCTAAATATGGCTGGTCTAGCGATAAAGAAGAATGGCCTGAAGATTGGCCTGAAGATGACTGGTCTAGCGATAAAAAAGATGAGACAGAAGATAAAACGAGACCACCATATGGAGAAGCATTAGGTACAGGGTATGAAAAACGTGATGATTGGGGAGGACCTGGTACGGTGGCAACTGACCCTTACACTCCACCATAT…	903	301	1	sic-0077	MKFRNKIENSKTLLFTSLVAVALLGATQPVSAETYTSRNFDWSGDDWSGDDWPEDDWSGDGLSQYGWSKYGWSSDKEEWPEDWPEDDWSSDKKDETEDKTRPPYGEALGTGYEKRDDWGGPGTVATDPYTPPYGGALGTGYEKRDDWGGPGTVATDPYTPPYGGALGTGYEKRDDWRGPGHIPKPENEQSPNPSHIPEPPQIEWPQWNGFDGLSSGPSDWGQSEDTPRFPSEPRVTEKPQHTPQKNPQESDFDRGFSAGLKAKNSGRGIDFEGFQYGGWSDEYKKGYMQAFGTPYTPSAT*	300	1	SIC-0077
		78	ATGAATATTAGAAAAGAAAATAGTAAAACACTACTATTTACATCCCTTGTAGCCGTGGCTCTACTAGGAGCTACACAACCAGTTTCAGCCGAAACGTATACATCACGCAATTTTGACTGGTCTGGAGATGACTGGCCTGAAGATGACTGGTCTGGAGATGGTTTGTCTAAATATGACCGGTCTGGAGTTGGTTTGTCTCAATATGGCTGGTCTAAATATGGCTGGTCTAGCGATAAAGAAGAATGGCCTGAAGATGACTGGTCTAGCGATAAAAAAGATGAGACAGAAGATAAAACGAGACCACCATATGGAGAAGCATTAGGTACAGGGTATGAAAAACGTGATGATTGGGGAGGACCTGGTACGGTGGCAACTGACCCTTACACTCCACCATATGGA…	900	300	1	sic-0078	MNIRKENSKTLLFTSLVAVALLGATQPVSAETYTSRNFDWSGDDWPEDDWSGDGLSKYDRSGVGLSQYGWSKYGWSSDKEEWPEDDWSSDKKDETEDKTRPPYGEALGTGYEKRDDWGGPGTVATDPYTPPYGGALGTGYEKRDDWGGPGTVATDPYTPPYGGALGTGYEKRDDWRGPGHIPKPENEQSPNPSHIPEPPQIEWPQWNGFDGLSSGPSDWGQSEDTPRFPSEPRVTEKPQHTPQKNPQESDFDRGFSAGLKAKNSGRGIDFEGFQYGGWSDEYKKGYMQAFGTPYTPSAT*	299	1	SIC-0078
		79	ATGAATATTAGAAAAGAAATAAGAATTGAAAATAGTAAAACACTACTATTTACATCCCTTGTAGCCGTGGCTCTACTAGGAGCTACACAACCAGTTTCAGCCGAAACGTATACATCACGCAATTTTGACTGGTCTGGAGATGACTGGTCTGGAGATGACTGGCCTGAAGATGACTGGTCTGGAGATGGTTTGTCTAAATATGACCGGTCTGGAGTTGGTTTGTCTCAATATGGCTGGTCTAAATATGGCTGGTCTAGCGATAAAGAAGAATGGCCTGAAGATTGGCCTGAAGATGACTGGTCTAGCGATAAAAAAGATGAGACAGAAGATAAAACGAGACCACCATATGGAGAAGCATTAGGTACAGGGTATGAAAAACGTGATGATTGGGGAGGACCT…	939	313	1	sic-0079	MNIRKEIRIENSKTLLFTSLVAVALLGATQPVSAETYTSRNFDWSGDDWSGDDWPEDDWSGDGLSKYDRSGVGLSQYGWSKYGWSSDKEEWPEDWPEDDWSSDKKDETEDKTRPPYGEALGTGYEKRDDWGGPGTVATDPYTPPYGGALGTGYEKRDDWGGPGTVATDPYTPPYGGALGTGYEKRDDWRGPGHIPKPENEQSPNPSHIPEPPQIEWPQWNGFDGLSSGPSDWGQSEDTPRFPSEPRVTEKPQHTPQKNPQESDFDRGFSAGLKAKNSGRGIDFEGFQYGGWSDEYKKGYMQAFGTPYTPSAT*	312	1	SIC-0079
		80	ATGAATATTAGAAATAAGATGAAAAATAGTAAAACACTACTATTTACATCCCTTGTAGCCGTGGCTCTACTAGGAGCTACACAACCAGTTTCAGCCGAAACGTATACATCACGCAATTTTGACTGGTCTGGAGATGACTGGTCTGGAGATGACTGGCCTGAAGATGACTGGTCTGGAGATGGTTTGTCTAAATATGACCGGTCTGGAGTTGGTTTGTCTCAATATGGCTGGTCTAAATATGGCTGGTCTAGCGATAAAGAAGAATGGCCTGAAGATTGGCCTGAAGATGACTGGTCTAGCGATAAAAAAGATGAGACAGAAGATAAAACGAGACCACCATATGGAGAAGCATTAGGTACAGGGTATGAAAAACGTGATGATTGGGGAGGACCTGGTACG…	933	311	1	sic-0080	MNIRNKMKNSKTLLFTSLVAVALLGATQPVSAETYTSRNFDWSGDDWSGDDWPEDDWSGDGLSKYDRSGVGLSQYGWSKYGWSSDKEEWPEDWPEDDWSSDKKDETEDKTRPPYGEALGTGYEKRDDWGGPGTVATDPYTPPYGGALGTGYEKRDDWGGPGTVATDPYTPPYGGALGTGYEKRDDWRGPGHIPKPENEQSPNPSHIPEPPQIEWPQWNGFDGLSSGPSDWGQSEDTPRFPSEPRVTEKPQHTPQKNPQESDFDRGFSAGLKAKNSGRGIDFEGFQYGGWSDEYKKGYMQAFGTPYTPSAT*	310	1	SIC-0080
		81	ATGAATATTAGAAATAAGATTGAAAATAGTAAAACACTACTATTTACATCCCTTGTAGCCGTGGCTCTACTAGGAGCTACACAACCAGTTTCAGCCGAAACGTATACATCACGCAATTTTGACTGGCCTGAAGATGACTGGTCTGGAGATGGTTTGTCTAAATATGACCGGTCTGGAGTTGGTTTGTCTCAATATGGCTGGTCTAAATATGGCTGGTCTAGCGATAAAGAAGAATGGCCTGAAGATTGGCCTGAAGATGACTGGTCTAGCGATAAAAAAGATGAGACAGAAGATAAAACGAGACCACCATATGGAGAAGCATTAGGTACAGGGTATGAAAAACGTGATGATTGGGGAGGACCTGGTACGGTGGCAACTGACCCTTACACTCCACCATAT…	903	301	1	sic-0081	MNIRNKIENSKTLLFTSLVAVALLGATQPVSAETYTSRNFDWPEDDWSGDGLSKYDRSGVGLSQYGWSKYGWSSDKEEWPEDWPEDDWSSDKKDETEDKTRPPYGEALGTGYEKRDDWGGPGTVATDPYTPPYGGALGTGYEKRDDWGGPGTVATDPYTPPYGGALGTGYEKRDDWRGPGHIPKPENEQSPNPSHIPEPPQIEWPQWNGFDGLSSGPSDWGQSEDTPRFPSEPRVTEKPQHTPQKNPQESDFDRGFSAGLKAKNSGRGIDFEGFQYGGWSDEYKKGYMQAFGTPYTPSAT*	300	1	SIC-0081
		82	ATGAATATTAGAAATAAGATTGAAAATAGTAAAACACTACTATTTACATCCCTTGTAGCCGTGGCTCTACTAGGAGCTACACAACCAGTTTCAGCCGAAACGTATACATCACGCAATTTTGACTGGTCTGAAGATGACTGGTCTGGAGATGGTTTGTCTAAATATGACCGGTCTGGAGTTGGTTTGTCTCAATATGGCTGGTCTAAATATGGCTGGTCTAGCGATAAAGAAGAATGGCCTGAAGATTGGCCTGAAGATGACTGGTCTAGCGATAAAAAAGATGAGACAGAAGATAAAACGAGACCACCATATGGAGAAGCATTAGGTACAGGGTATGAAAAACGTGATGATTGGGGAGGACCTGGTACGGTGGCAACTGACCCTTACACTCCACCATAT…	816	272	1	sic-0082	MNIRNKIENSKTLLFTSLVAVALLGATQPVSAETYTSRNFDWSEDDWSGDGLSKYDRSGVGLSQYGWSKYGWSSDKEEWPEDWPEDDWSSDKKDETEDKTRPPYGEALGTGYEKRDDWGGPGTVATDPYTPPYGGALGTGYEKRDDWRGPGHIPKPENEQSPNPSHIPEPPQIEWPQWNGFDGLSSGPSDWGQSEDTPRFPSEPRVTEKPQHTPQKNPQESDFDRGFSAGLKAKNSGRGIDFEGFQYGGWSDEYKKGYMQAFGTPYTPSAT*	271	1	SIC-0082
		83	ATGAATATTAGAAATAAGATTGAAAATAGTAAAACACTACTATTTACATCCCTTGTAGCCGTGGCTCTACTAGGAGCTACACAACCAGTTTCAGCCGAAACGTATACATCACGCAATTTTGACTGGTCTGGAGATGACTGGCCTGAAGATGACTGGTCTGGAGATGGTTTGTCTAAATATGACCGGTCTGGAGTTGGTTTGTCTCAATATGGCTGGTCTAAATATGGCTGGTCTAGCGATAAAAAAGATGAGACAGAAGATAAAACGAGACCACCATATGGAGAAGCATTAGGTACAGGGTATGAAAAACGTGATGATTGGGGAGGACCTGGTACGGTGGCAACTGACCCTTACACTCCACCATATGGAGGAGCATTAGGTACAGGGTATGAAAAACGT…	870	290	1	sic-0083	MNIRNKIENSKTLLFTSLVAVALLGATQPVSAETYTSRNFDWSGDDWPEDDWSGDGLSKYDRSGVGLSQYGWSKYGWSSDKKDETEDKTRPPYGEALGTGYEKRDDWGGPGTVATDPYTPPYGGALGTGYEKRDDWGGPGTVATDPYTPPYGGALGTGYEKRDDWRGPGHIPKPENEQSPNPSHIPEPPQIEWPQWNGFDGLSSAPSDWGQSEDTPRFPSEPRVTEKPQHTPQKNPQESDFDRGFSAGLKAKNSGRGIDFEGFQYGGWSDEYKKGYMQAFGTPYTPSAT*	289	1	SIC-0083
		84	ATGAATATTAGAAATAAGATTGAAAATAGTAAAACACTACTATTTACATCCCTTGTAGCCGTGGCTCTACTAGGAGCTACACAACCAGTTTCAGCCGAAACGTATACATCACGCAATTTTGACTGGTCTGGAGATGACTGGCCTGAAGATGACTGGTCTGGAGATGGTTTGTCTAAATATGACCGGTCTGGAGTTGGTTTGTCTCAATATGGCTGGTCTAAATATGGCTGGTCTAGCGATAAAGAAGAATGGCCTGAAGATGACTGGTCTAGCGATAAAAAAGATGAGACAGAAGATAAAACGAGACCACCATATGGAGAAGCATTAGGTACAGGGTATGAAAAACGTGATGATTGGGGAGGACCTGGTACGGTGGCAACTGACCCTTACACTCCACCA…	906	302	1	sic-0084	MNIRNKIENSKTLLFTSLVAVALLGATQPVSAETYTSRNFDWSGDDWPEDDWSGDGLSKYDRSGVGLSQYGWSKYGWSSDKEEWPEDDWSSDKKDETEDKTRPPYGEALGTGYEKRDDWGGPGTVATDPYTPPYGGALGTGYEKRDDWGGPGTVATDPYTPPYGGALGTGYEKRDDWRGPGHIPKPENEQSPNPSHIPEPPQIEWPQWNGFDGLSSGPSDWGQSEGTPRFPSEPRVTEKPQHTPQKNPQESDFDRGFSAGLKAKNSGRGIDFEGFQYGGWSDEYKKGYMQAFGTPYTPSAT*	301	1	SIC-0084
		85	ATGAATATTAGAAATAAGATTGAAAATAGTAAAACACTACTATTTACATCCCTTGTAGCCGTGGCTCTACTAGGAGCTACACAACCAGTTTCAGCCGAAACGTATACATCACGCAATTTTGACTGGTCTGGAGATGACTGGCCTGAAGATGACTGGTCTGGAGATGGTTTGTCTAAATATGACCGGTCTGGAGTTGGTTTGTCTCAATATGGCTGGTCTAAATATGGCTGGTCTAGCGATAAAGAAGAATGGCCTGAAGAATGGCCTGAAGATGACTGGTCTAGCGATAAAAAAGATGAGACAGAAGATAAAACGAGACCACCATATGGAGAAGCATTAGGTACAGGGTATGAAAAACGTGATGATTGGGGAGGACCTGGTACGGTGGCAACTGACCCT…	918	306	1	sic-0085	MNIRNKIENSKTLLFTSLVAVALLGATQPVSAETYTSRNFDWSGDDWPEDDWSGDGLSKYDRSGVGLSQYGWSKYGWSSDKEEWPEEWPEDDWSSDKKDETEDKTRPPYGEALGTGYEKRDDWGGPGTVATDPYTPPYGGALGTGYEKRDDWGGPGTVATDPYTPPYGGALGTGYEKRDDWRGPGHIPKPENEQSPNPSHIPEPPQIEWPQWNGFDGLSSGPSDWGQSEDTSRFPSEPRVTEKPQHTPQKNPQESDFDRGFSAGLKAKNSGRGIDFEGFQYGGWSDEYKKGYMQAFGTPYTPSAT*	305	1	SIC-0085
		86	ATGAATATTAGAAATAAGATTGAAAATAGTAAAACACTACTATTTACATCCCTTGTAGCCGTGGCTCTACTAGGAGCTACACAACCAGTTTCAGCCGAAACGTATACATCACGCAATTTTGACTGGTCTGGAGATGACTGGCCTGAAGATGACTGGTCTGGAGATGGTTTGTCTAAATATGACCGGTCTGGAGTTGGTTTGTCTCAATATGGCTGGTCTAAATATGGCTGGTCTAGCGATAAAGAAGAATGGCCTGAAGAATGGCCTGAAGATGACTGGTCTAGCGATAAAAAAGATGAGACAGAAGATAAAACGAGACCACCATATGGAGAAGCATTAGGTACAGGGTATGAAAAACGTGATGATTGGGGAGGACCTGGTACGGTGGCAACTGACCCT…	918	306	1	sic-0086	MNIRNKIENSKTLLFTSLVAVALLGATQPVSAETYTSRNFDWSGDDWPEDDWSGDGLSKYDRSGVGLSQYGWSKYGWSSDKEEWPEEWPEDDWSSDKKDETEDKTRPPYGEALGTGYEKRDDWGGPGTVATDPYTPPYGGALGTGYEKRDDWGGPGTVATDPYTPPYGGALGTGYEKRDDWRGPGHIPKPENEQSPNPSHIPEPPQIEWPQWNGFDGLSSGPSDWGQSEGTPRFPSEPRVTEKPQHTPQKNPQESDFDRGFSAGLKAKNSGRGIDFEGFQYGGWSDEYKKGYMQAFGTPYTPSAT*	305	1	SIC-0086
		87	ATGAATATTAGAAATAAGATTGAAAATAGTAAAACACTACTATTTACATCCCTTGTAGCCGTGGCTCTACTAGGAGCTACACAACCAGTTTCAGCCGAAACGTATACATCACGCAATTTTGACTGGTCTGGAGATGACTGGCCTGAAGATGACTGGTCTGGAGATGGTTTGTCTAAATATGACCGGTCTGGAGTTGGTTTGTCTCAATATGGCTGGTCTAAATATGGCTGGTCTAGCGATAAAGAAGAATGGCCTGAAGATTGGCCTGAAGATGACTGGTCTAGCGATAAAAAAGATGAGACAGAAGATAAAACGAGACCACCATATGGAGAAGCATTAGGTACAGGGTATGAAAAACGTGATGATTGGGGAGGACCTGGTACGGTGGCAACTGACCCT…	918	306	1	sic-0087	MNIRNKIENSKTLLFTSLVAVALLGATQPVSAETYTSRNFDWSGDDWPEDDWSGDGLSKYDRSGVGLSQYGWSKYGWSSDKEEWPEDWPEDDWSSDKKDETEDKTRPPYGEALGTGYEKRDDWGGPGTVATDPYTPPYGGALGTGYEKRDDWGGPGTVATDPYTPPYGGALGTGYEKRDDWRGPGHIPKPENEQSPNPSHIPGPPQIEWPQWNGFDGLSSGPSDWGQSEGTPRFPSEPRVTEKPQHTPQKNPQESDFDRGFSAGLKAKNSGRGIDFEGFQYGGWSDEYKKGYMQAFGTPYTPSAT*	305	1	SIC-0087
		88	ATGAATATTAGAAATAAGATTGAAAATAGTAAAACACTACTATTTACATCCCTTGTAGCCGTGGCTCTACTAGGAGCTACACAACCAGTTTCAGCCGAAACGTATACATCACGCAATTTTGACTGGTCTGGAGATGACTGGCCTGAAGATGACTGGTCTGGAGATGGTTTGTCTAAATATGACCGGTCTGGAGTTGGTTTGTCTCAATATGGCTGGTCTAAATATGGCTGGTCTAGCGATAAAGAAGAATGGCCTGAAGAATGGCCTGAAGATGACTGGTCTAGCGATAAAAAAGATGAGACAGAAGATAAAACGAGACCACCATATGGAGAAGCATTAGGTACAGGGTATGAAAAACGTGATGATTGGGGAGGACCTGGTACGGTGGCAACTGACCCT…	918	306	1	sic-0088	MNIRNKIENSKTLLFTSLVAVALLGATQPVSAETYTSRNFDWSGDDWPEDDWSGDGLSKYDRSGVGLSQYGWSKYGWSSDKEEWPEEWPEDDWSSDKKDETEDKTRPPYGEALGTGYEKRDDWGGPGTVATDPYTPPYGGALGTGYEKRDDWGGPGTVATDPYTPPYGGALGTGYEKRDDWRGPGHIPKPENEQSPNPSHIPEPPQIEWPQWNGFDGLSSGPSDWGQSEDTPRFPSEPRVTEKPQHTPQKNPQESDFDRGFSAGLKAKNSGRGIDFEGFQYGGWSDEYKKGYMQAFGTPYTPSAT*	305	1	SIC-0088
		89	ATGAATATTAGAAATAAGATTGAAAATAGTAAAACACTACTATTTACATCCCTTGTAGCCGTGGCTCTACTAGGAGCTACACAACCAGTTTCAGCCGAAACGTATACATCACGCAATTTTGACTGGTCTGGAGATGACTGGCCTGAAGATGACTGGTCTGGAGATGGTTTGTCTAAATATGACCGGTCTGGAGTTGGTTTGTCTCAATATGGCTGGTCTAGCGATAAAGAAGAATGGCCTGAAGATTGGCCTGAAGATGACTGGTCTAGCGATAAAAAAGATGAGACAGAAGATAAAACGAGACCACCATATGGAGAAGCATTAGGTACAGGGTATGAAAAACGTGATGATTGGGGAGGACCTGGTACGGTGGCAACTGACCCTTACACTCCACCATAT…	903	301	1	sic-0089	MNIRNKIENSKTLLFTSLVAVALLGATQPVSAETYTSRNFDWSGDDWPEDDWSGDGLSKYDRSGVGLSQYGWSSDKEEWPEDWPEDDWSSDKKDETEDKTRPPYGEALGTGYEKRDDWGGPGTVATDPYTPPYGGALGTGYEKRDDWGGPGTVATDPYTPPYGGALGTGYEKRDDWRGPGHIPKPENEQSPNPSHIPEPPQIEWPQWNGFDGLSSGPSDWGQSEGTPRFPSEPRVTEKPQHTPQKNPQESDFDRGFSAGLKAKNSGRGIDFEGFQYGGWSDEYKKGYMQAFGTPYTPSAT*	300	1	SIC-0089
		90	ATGAATATTAGAAATAAGATTGAAAATAGTAAAACACTACTATTTACATCCCTTGTAGCCGTGGCTCTACTAGGAGCTACACAACCAGTTTCAGCCGAAACGTATACATCACGCAATTTTGACTGGTCTGGAGATGACTGGCCTGAAGATGACTGGTCTGGAGATGGTTTGTCTAAATATGGCTGGTCTAAATATGGCTGGTCTAGCGATAAAGAAGAATGGCCTGAAGATTGGCCTGAACCTGAAGATTGGCCTGAAGATGACTGGTCTAGCGATAAAAAAGATGAGACAGAAGATAAAACGAGACCACCATATGGAGAAGCATTAGGTACAGGGTATGAAAAACGTGATGATTGGGGAGGACCTGGTACGGTGGCAACTGACCCTTACACTCCACCA…	819	273	1	sic-0090	MNIRNKIENSKTLLFTSLVAVALLGATQPVSAETYTSRNFDWSGDDWPEDDWSGDGLSKYGWSKYGWSSDKEEWPEDWPEPEDWPEDDWSSDKKDETEDKTRPPYGEALGTGYEKRDDWGGPGTVATDPYTPPYGGALGTGYEKRDDWRGPGHIPKPENEQSPNPSHIPEPPQIEWPQWNSFDGLSSGPSDWGQSEDTPRFPSEPRVTEKPQHTPQKNPQESDFDRGFSAGLKAKNSGRGIDFEGFQYGGWSDEYKKGYMQAFGTPYTPSAT*	272	1	SIC-0090
		91	ATGAATATTAGAAATAAGATTGAAAATAGTAAAACACTACTATTTACATCCCTTGTAGCCGTGGCTCTACTAGGAGCTACACAACCAGTTTCAGCCGAAACGTATACATCACGCAATTTTGACTGGTCTGGAGATGACTGGCCTGAAGATGACTGGTCTGGAGATGGTTTGTCTAAATATGGCTGGTCTAAATATGGCTGGTCTAGCGATAAAGAAGAATGGCCTGAAGATTGGCCTGAAGATGACTGGTCTAGCGATAAAAAAGATGAGACAGAAGATAAAACGAGACCACCATATGGAGAAGCATTAGGTACAGGGTATGAAAAACGTGATGATTGGGGAGGACCTGGTACGGTGGCAACTGACCCTTACACTCCACCATATGGAGGAGCATTAGGT…	888	296	1	sic-0091	MNIRNKIENSKTLLFTSLVAVALLGATQPVSAETYTSRNFDWSGDDWPEDDWSGDGLSKYGWSKYGWSSDKEEWPEDWPEDDWSSDKKDETEDKTRPPYGEALGTGYEKRDDWGGPGTVATDPYTPPYGGALGTGYEKRDDWGGPGTVATDPYTPPYGGALGTGYEKRDDWRGPGHIPKPENEQSPNPSHIPEPPQIEWPQWNGFDGLSSGPSDWGQSEGTPRFPSEPRVTEKPQHTPQKNPQESGFDRGFSAGLKAKNSGRGIDFEGFQYGGWSDEYKKGYMQAFGTPYTPSAT*	295	1	SIC-0091
		92	ATGAATATTAGAAATAAGATTGAAAATAGTAAAACACTACTATTTACATCCCTTGTAGCCGTGGCTCTACTAGGAGCTACACAACCAGTTTCAGCCGAAACGTATACATCACGCAATTTTGACTGGTCTGGAGATGACTGGCCTGAAGATGACTGGTCTGGAGTTGGTTTGTCTCAATATGGCTGGTCTAAATATGGCTGGTCTAGCGATAAAGAAGAATGGCCTGAAGATTGGCCTGAAGATGACTGGTCTAGCGATAAAAAAGATGAGACAGAAGATAAAACGAGACCACCATATGGAGAAGCATTAGGTACAGGGTATGAAAAACGTGATGATTGGGGAGGACCTGGTACGGTGGCAACTGACCCTTACACTCCACCATATGGAGGAGCATTAGGT…	801	267	1	sic-0092	MNIRNKIENSKTLLFTSLVAVALLGATQPVSAETYTSRNFDWSGDDWPEDDWSGVGLSQYGWSKYGWSSDKEEWPEDWPEDDWSSDKKDETEDKTRPPYGEALGTGYEKRDDWGGPGTVATDPYTPPYGGALGTGYEKRDDWRGPGHIPKPENEQSPNPSHIPEPPQIEWPQWNGFDGLSSGPSDWGQSEDTSRFPSEPRVTEKPQHTPQKNPQESDFDRGFSAGLKAKNSGRGIDFEGFQYGGWSDEYKKGYMQAFGTPYTPSAT*	266	1	SIC-0092
		93	ATGAATATTAGAAATAAGATTGAAAATAGTAAAACACTACTATTTACATCCCTTGTAGCCGTGGCTCTACTAGGAGCTACACAACCAGTTTCAGCCGAAACGTATACATCACGCAATTTTGACTGGTCTGGAGATGACTGGTCTGGAGATGACTGGCCTGAAGATGACCGGTCTGGAGTTGGTTTGTCTCAATATGGCTGGTCTAAATATGGCTGGTCTAGCGATAAAGAAGAATGGCCTGAAGATGACTGGTCTAGCGATAAAAAAGATGAGACAGAAGATAAAACGAGACCACCATATGGAGAAGCATTAGGTACAGGGTATGAAAAACGTGATGATTGGGGAGGACCTGGTACGGTGGCAACTGACCCTTACACTCCACCATATGGAGGAGCATTA…	804	268	1	sic-0093	MNIRNKIENSKTLLFTSLVAVALLGATQPVSAETYTSRNFDWSGDDWSGDDWPEDDRSGVGLSQYGWSKYGWSSDKEEWPEDDWSSDKKDETEDKTRPPYGEALGTGYEKRDDWGGPGTVATDPYTPPYGGALGTGYEKRDDWRGPGHIPKPENEQSPNPSHIPEPPQIEWPQWNGFDGLSSGPSDWGQSEDTPRFPSEPRVTEKPQHTPQKNPQESDFDRGFSAGLKAKNSGRGIDFEGFQYGGWSDEYKKGYMQAFGTPYTPSAT*	267	1	SIC-0093
		94	ATGAATATTAGAAATAAGATTGAAAATAGTAAAACACTACTATTTACATCCCTTGTAGCCGTGGCTCTACTAGGAGCTACACAACCAGTTTCAGCCGAAACGTATACATCACGCAATTTTGACTGGTCTGGAGATGACTGGTCTGGAGATGACTGGCCTGAAGATGACTGGTCTAGCGATAAAGAAGAATGGCCTGAAGATTGGCCTGAAGATGACTGGTCTAGCGATAAAAAAGATGAGACAGAAGATAAAACGAGACCACCATATGGAGAAGCATTAGGTACAGGGTATGAAAAACGTGATGATTGGGGAGGACCTGGTACGGTGGCAACTGACCCTTACACTCCACCATATGGAGGAGCATTAGGTACAGGGTATGAAAAACGTGATGATTGGGGA…	858	286	1	sic-0094	MNIRNKIENSKTLLFTSLVAVALLGATQPVSAETYTSRNFDWSGDDWSGDDWPEDDWSSDKEEWPEDWPEDDWSSDKKDETEDKTRPPYGEALGTGYEKRDDWGGPGTVATDPYTPPYGGALGTGYEKRDDWGGPGTVATDPYTPPYGGALGTGYEKRDDWRGPGHIPKPENEQSPNPSHIPEPPQIEWPQWNGFDGLSSGPSDWGQSEDTPRFPSEPRVTEKPQHTPQKNPQESDFDRGFSAGLKAKNSGRGIDFEGFQYGGWSDEYKKGYMQAFGTPYTPSAT*	285	1	SIC-0094
		95	ATGAATATTAGAAATAAGATTGAAAATAGTAAAACACTACTATTTACATCCCTTGTAGCCGTGGCTCTACTAGGAGCTACACAACCAGTTTCAGCCGAAACGTATACATCACGCAATTTTGACTGGTCTGGAGATGACTGGTCTGGAGATGACTGGCCTGAAGATGACTGGTCTGGAGATGACTGGCCTGAAGATGACTGGTCTGGAGATGGTTTGTCTAAATATGACCGGTCTGGAGTTGGTTTGTCTCAATATGGCTGGTCTAAATATGGCTGGTCTAGCGATAAAGAAGAATGGCCTGAAGAATGGCCTGAAGATGACTGGTCTAGCGATAAAAAAGATGAGACAGAAGATAAAACGAGACCACCATATGGAGAAGCATTAGGTACAGGGTATGAA…	963	321	1	sic-0095	MNIRNKIENSKTLLFTSLVAVALLGATQPVSAETYTSRNFDWSGDDWSGDDWPEDDWSGDDWPEDDWSGDGLSKYDRSGVGLSQYGWSKYGWSSDKEEWPEEWPEDDWSSDKKDETEDKTRPPYGEALGTGYEKRDDWGGPGTVATDPYTPPYGGALGTGYEKRDDWGGPGTVATDPYTPPYGGALGTGYEKRDDWRGPGHIPKPENEQSPNPSHIPEPPQIEWPQWNGFDGLSSGPSDWGQSEDTSRFPSEPRVTEKPQHTPQKNPQESDFDRGFSAGLKAKNSGRGIDFEGFQYGGWSDEYKKGYMQAFGTPYTPSAT*	320	1	SIC-0095
		96	ATGAATATTAGAAATAAGATTGAAAATAGTAAAACACTACTATTTACATCCCTTGTAGCCGTGGCTCTACTAGGAGCTACACAACCAGTTTCAGCCGAAACGTATACATCACGCAATTTTGACTGGTCTGGAGATGACTGGTCTGGAGATGACTGGCCTGAAGATGACTGGTCTGGAGATGACTGGCCTGAAGATGACTGGTCTGGAGATGGTTTGTCTAAATATGACCGGTCTGGAGTTGGTTTGTCTCAATATGGCTGGTCTAAATATGGCTGGTCTAGCGATAAAGAAGAATGGCCTGAAGAATGGCCTGAAGATGACTGGTCTAGCGATAAAAAAGATGAGACAGAAGATAAAACGAGACCACCATATGGAGAAGCATTAGGTACAGGGTATGAA…	963	321	1	sic-0096	MNIRNKIENSKTLLFTSLVAVALLGATQPVSAETYTSRNFDWSGDDWSGDDWPEDDWSGDDWPEDDWSGDGLSKYDRSGVGLSQYGWSKYGWSSDKEEWPEEWPEDDWSSDKKDETEDKTRPPYGEALGTGYEKRDDWGGPGTVATDPYTPPYGGALGTGYEKRDDWGGPGTVATDPYTPPYGGALGTGYEKRDDWRGPGHIPKPENEQSPNPSHIPEPPQIEWPQWNGFDGLSSGPSDWGQSEDTPRFPSEPRVTEKPQHTPQKNPQESDFDRGFSAGLKAKNSGRGIDFEGFQYGGWSDEYKKGYMQAFGTPYTPSAT*	320	1	SIC-0096
		97	ATGAATATTAGAAATAAGATTGAAAATAGTAAAACACTACTATTTACATCCCTTGTAGCCGTGGCTCTACTAGGAGCTACACAACCAGTTTCAGCCGAAACGTATACATCACGCAATTTTGACTGGTCTGGAGATGACTGGTCTGGAGATGACTGGCCTGAAGATGACTGGTCTGGAGATGACTGGTCTGGAGATGACTGGCCTGAAGATGACTGGTCTGGAGATGGTTTGTCTAAATATGACCGGTCTGGAGTTGGTTTGTCTCAATATGGCTGGTCTAAATATGGCTGGTCTAGCGATAAAGAAGAATGGCCTGAAGATGACTGGTCTAGCGATAAAAAAGATGAGACAGAAGATAAAACGAGACCACCATATGGAGAAGCATTAGGTACAGGGTAT…	966	322	1	sic-0097	MNIRNKIENSKTLLFTSLVAVALLGATQPVSAETYTSRNFDWSGDDWSGDDWPEDDWSGDDWSGDDWPEDDWSGDGLSKYDRSGVGLSQYGWSKYGWSSDKEEWPEDDWSSDKKDETEDKTRPPYGEALGTGYEKRDDWGGPGTVATDPYTPPYGGALGTGYEKRDDWGGPGTVATDPYTPPYGGALGTGYEKRDDWRGPGHIPKPENEQSPNPSHIPEPPQIEWPQWNGFDGLSSGPSDWGQSEDTPRFPSEPRVTEKTQHTPQKNPQESDFDRGFSAGLKAKNSGRGIDFEGFQYGGWSDEYKKGYMQAFGTPYTPSAT*	321	1	SIC-0097
		98	ATGAATATTAGAAATAAGATTGAAAATAGTAAAACACTACTATTTACATCCCTTGTAGCCGTGGCTCTACTAGGAGCTACACAACCAGTTTCAGCCGAAACGTATACATCACGCAATTTTGACTGGTCTGGAGATGACTGGTCTGGAGATGACTGGCCTGAAGATGACTGGTCTGGAGATGGTTTGTCTAAATATGACCGGTCTGGAGATGGTTTGTCTAAATATGGCTGGTCTAAATATGGCTGGTCTAGCGATAAAGAAGAATGGCCTGAAGATTGGCCTGAAGATGACTGGTCTAGCGATAAAAAAGATGAGACAGAAGATAAAACGAGACCACCATATGGAGAAGCATTAGGTACAGGGTATGAAAAACGTGATGATTGGGGAGGACCTGGTACG…	933	311	1	sic-0098	MNIRNKIENSKTLLFTSLVAVALLGATQPVSAETYTSRNFDWSGDDWSGDDWPEDDWSGDGLSKYDRSGDGLSKYGWSKYGWSSDKEEWPEDWPEDDWSSDKKDETEDKTRPPYGEALGTGYEKRDDWGGPGTVATDPYTPPYGGALGTGYEKRDDWGGPGTVATDPYTPPYGGALGTGYEKRDDWRGPGHIPKPENEQSPNPSHIPEPPQIEWPQWNGFDGLSSGPSDWGQSEDTPRFPSEPRVTEKPQHTPQKNPQESDFDRGFSAGLKAKNSGRGIDFEGFQYGGWSDEYKKGYMQAFGTPYTPSAT*	310	1	SIC-0098
		99	ATGAATATTAGAAATAAGATTGAAAATAGTAAAACACTACTATTTACATCCCTTGTAGCCGTGGCTCTACTAGGAGCTACACAACCAGTTTCAGCCGAAACGTATACATCACGCAATTTTGACTGGTCTGGAGATGACTGGTCTGGAGATGACTGGCCTGAAGATGACTGGTCTGGAGATGGTTTGTCTAAATATGACCGGTCTGGAGTTGGTTTGTCTCAATATGGCTGGTCTAAATATGGCTGGTCTAAATATGGCTGGTCTAGCGATAAAGAAGAATGGCCTGAAGATGACTGGTCTAGCGATAAAAAAGATGAGACAGAAGATAAAACGAGACCACCATATGGAGAAGCATTAGGTACAGGGTATGAAAAACGTGATGATTGGGGAGGACCTGGT…	849	283	1	sic-0099	MNIRNKIENSKTLLFTSLVAVALLGATQPVSAETYTSRNFDWSGDDWSGDDWPEDDWSGDGLSKYDRSGVGLSQYGWSKYGWSKYGWSSDKEEWPEDDWSSDKKDETEDKTRPPYGEALGTGYEKRDDWGGPGTVATDPYTPPYGGALGTGYEKRDDWRGPGHIPKPENEQSPNPSHIPEPPQIEWPQWNGFDGLSSGPSDWGQSEDTPRFPSEPRVTEKPQHTPQKNPQESDFDRGFSAGLKAKNSGRGIDFEGFQYGGWSDEYKKGYMQAFGTPYTPSAT*	282	1	SIC-0099
		100	ATGAATATTAGAAATAAGATTGAAAATAGTAAAACACTACTATTTACATCCCTTGTAGCCGTGGCTCTACTAGGAGCTACACAACCAGTTTCAGCCGAAACGTATACATCACGCAATTTTGACTGGTCTGGAGATGACTGGTCTGGAGATGACTGGCCTGAAGATGACTGGTCTGGAGATGGTTTGTCTAAATATGACCGGTCTGGAGTTGGTTTGTCTCAATATGGCTGGTCTAAATATGGCTGGTCTAGCGATAAAGAAGAATGGCCTGAAGATTGGCCTGAAGATGACTGGTCTAGCGATAAAAAAGATGAGACAGAAGATAAAACGAGACCACCATATGGAGAAGCATTAGGTACAGGGTATGAAAAACGTGATGATTGGGGAGGACCTGGTACG…	804	268	1	sic-0100	MNIRNKIENSKTLLFTSLVAVALLGATQPVSAETYTSRNFDWSGDDWSGDDWPEDDWSGDGLSKYDRSGVGLSQYGWSKYGWSSDKEEWPEDWPEDDWSSDKKDETEDKTRPPYGEALGTGYEKRDDWGGPGTVATDPYTPPYGGALGTGYEKRDDWRGPGHIPEPPQIEWPQWNGFDGLSSGPSDWGQSEDTPRFPSEPRVTEKPQHTPQKNPQESDFDRGFSAGLKAKNSGRGIDFEGFQYGGWSDEYKKGYMQAFGTPYTPSAT*	267	1	SIC-0100
		101	ATGAATATTAGAAATAAGATTGAAAATAGTAAAACACTACTATTTACATCCCTTGTAGCCGTGGCTCTACTAGGAGCTACACAACCAGTTTCAGCCGAAACGTATACATCACGCAATTTTGACTGGTCTGGAGATGACTGGTCTGGAGATGACTGGCCTGAAGATGACTGGTCTGGAGATGGTTTGTCTAAATATGACCGGTCTGGAGTTGGTTTGTCTCAATATGGCTGGTCTAAATATGGCTGGTCTAGCGATAAAGAAGAATGGCCTGAAGATGACTGGTCTAGCGATAAAAAAGATGAGACAGAAGATAAAACGAGACCACCATATGGAGAAGCATTAGGTACAGGGTATGAAAAACGTGATGATTGGGGAGGACCTGGTACGGTGGCAACTGAC…	834	278	1	sic-0101	MNIRNKIENSKTLLFTSLVAVALLGATQPVSAETYTSRNFDWSGDDWSGDDWPEDDWSGDGLSKYDRSGVGLSQYGWSKYGWSSDKEEWPEDDWSSDKKDETEDKTRPPYGEALGTGYEKRDDWGGPGTVATDPYTPPYGGALGTGYEKRDDWRGPGHIPKPENEQSPNPSHIPEPPQIEWPQWNGFDGLSSGPSDWGQSEDIPRFPSEPRVTEKPQHTPQKNPQESDFDRGFSAGLKAKNSGRGIDFEGFQYGGWSDEYKKGYMQAFGTPYTPSAT*	277	1	SIC-0101
		102	ATGAATATTAGAAATAAGATTGAAAATAGTAAAACACTACTATTTACATCCCTTGTAGCCGTGGCTCTACTAGGAGCTACACAACCAGTTTCAGCCGAAACGTATACATCACGCAATTTTGACTGGTCTGGAGATGACTGGTCTGGAGATGACTGGCCTGAAGATGACTGGTCTGGAGATGGTTTGTCTAAATATGACCGGTCTGGAGTTGGTTTGTCTCAATATGGCTGGTCTAAATATGGCTGGTCTAGCGATAAAGAAGAATGGCCTGAAGATGACTGGTCTAGCGATAAAAAAGATGAGACAGAAGATAAAACGAGACCACCATATGGAGAAGCATTAGGTACAGGGTATGAAAAACGTGATGATTGGGGAGGACCTGGTACGGTGGCAACTGAC…	834	278	1	sic-0102	MNIRNKIENSKTLLFTSLVAVALLGATQPVSAETYTSRNFDWSGDDWSGDDWPEDDWSGDGLSKYDRSGVGLSQYGWSKYGWSSDKEEWPEDDWSSDKKDETEDKTRPPYGEALGTGYEKRDDWGGPGTVATDPYTPPYGGALGTGYEKRDDWRGPGHIPKPENEQSPNPSHIPEPPQIEWPQWNGFDGLSSGPSDWGQSEDTSRFPSEPRVTEKPQHTPQKNPQESDFDRGFSAGLKAKNSGRGIDFEGFQYGGWSDEYKKGYMQAFGTPYTPSAT*	277	1	SIC-0102
		103	ATGAATATTAGAAATAAGATTGAAAATAGTAAAACACTACTATTTACATCCCTTGTAGCCGTGGCTCTACTAGGAGCTACACAACCAGTTTCAGCCGAAACGTATACATCACGCAATTTTGACTGGTCTGGAGATGACTGGTCTGGAGATGACTGGCCTGAAGATGACTGGTCTGGAGATGGTTTGTCTAAATATGACCGGTCTGGAGTTGGTTTGTCTCAATATGGCTGGTCTAAATATGGCTGGTCTAGCGATAAAGAAGAATGGCCTGAAGATTGGCCTGAAGATGACTGGTCTAGCGATAAAAAAGATGAGACAGAAGATAAAACGAGACCACCATATGGAGAAGCATTAGGTACAGGGTATGAAAAACGTGATGATTGGGGAGGACCTGGTACG…	846	282	1	sic-0103	MNIRNKIENSKTLLFTSLVAVALLGATQPVSAETYTSRNFDWSGDDWSGDDWPEDDWSGDGLSKYDRSGVGLSQYGWSKYGWSSDKEEWPEDWPEDDWSSDKKDETEDKTRPPYGEALGTGYEKRDDWGGPGTVATDPYTPPYGGALGTGYEKRDDWGGPGHIPKPENEQSPNPSHIPEPPQIEWPQWNGFDGLSSGPSDWGQSEDTPRFPSEPRVTEKPQHTPQKNPQESDFDRGFSAGLKAKNSGRGIDFEGFQYGGWSDEYKKGYMQAFGTPYTPSAT*	281	1	SIC-0103
		104	ATGAATATTAGAAATAAGATTGAAAATAGTAAAACACTACTATTTACATCCCTTGTAGCCGTGGCTCTACTAGGAGCTACACAACCAGTTTCAGCCGAAACGTATACATCACGCAATTTTGACTGGTCTGGAGATGACTGGTCTGGAGATGACTGGCCTGAAGATGACTGGTCTGGAGATGGTTTGTCTAAATATGACCGGTCTGGAGTTGGTTTGTCTCAATATGGCTGGTCTAAATATGGCTGGTCTAGCGATAAAGAAGAATGGCCTGAAGATTGGCCTGAAGATGACTGGTCTAGCGATAAAAAAGATGAGACAGAAGATAAAACGAGACCACCATATGGAGAAGCATTAGGTACAGGGTATGAAAAACGTGATGATTGGGGAGGACCTGGTACG…	846	282	1	sic-0104	MNIRNKIENSKTLLFTSLVAVALLGATQPVSAETYTSRNFDWSGDDWSGDDWPEDDWSGDGLSKYDRSGVGLSQYGWSKYGWSSDKEEWPEDWPEDDWSSDKKDETEDKTRPPYGEALGTGYEKRDDWGGPGTVATDPYTPPYGGALGTGYEKRDDWRGPGHIPKPENEQSPNPSHIPEPPQIEWPQWNGFDGLSSGSSDWGQSEGTPRFPSEPRVTEKPQHTPQKNPQESDFDRGFSAGLKAKNSGRGIDFEGFQYGGWSDEYKKGYMQAFGTPYTPSAT*	281	1	SIC-0104
		105	ATGAATATTAGAAATAAGATTGAAAATAGTAAAACACTACTATTTACATCCCTTGTAGCCGTGGCTCTACTAGGAGCTACACAACCAGTTTCAGCCGAAACGTATACATCACGCAATTTTGACTGGTCTGGAGATGACTGGTCTGGAGATGACTGGCCTGAAGATGACTGGTCTGGAGATGGTTTGTCTAAATATGACCGGTCTGGAGTTGGTTTGTCTCAATATGGCTGGTCTAAATATGGCTGGTCTAGCGATAAAGAAGAATGGCCTGAAGATTGGCCTGAAGATGACTGGTCTAGCGATAAAAAAGATGAGACAGAAGATAAAACGAGACCACCATATGGAGAAGCATTAGGTACAGGGTATGAAAAACGTGATGATTGGGGAGGACCTGGTACG…	846	282	1	sic-0105	MNIRNKIENSKTLLFTSLVAVALLGATQPVSAETYTSRNFDWSGDDWSGDDWPEDDWSGDGLSKYDRSGVGLSQYGWSKYGWSSDKEEWPEDWPEDDWSSDKKDETEDKTRPPYGEALGTGYEKRDDWGGPGTVATDPYTPPYGGALGTGYEKRDDWRGPGHIPKPENEQSPNPSHIPEPPQIEWSQWNGFDGLSSGPSDWGQSEDTSRFPSEPRVTEKPQHTPQKNPQESDFDRGFSAGLKAKNSGRGIDFEGFQYGGWSDEYKKGYMQAFGTPYTPSAT*	281	1	SIC-0105
		106	ATGAATATTAGAAATAAGATTGAAAATAGTAAAACACTACTATTTACATCCCTTGTAGCCGTGGCTCTACTAGGAGCTACACAACCAGTTTCAGCCGAAACGTATACATCACGCAATTTTGACTGGTCTGGAGATGACTGGTCTGGAGATGACTGGCCTGAAGATGACTGGTCTGGAGATGGTTTGTCTAAATATGACCGGTCTGGAGTTGGTTTGTCTCAATATGGCTGGTCTAAATATGGCTGGTCTAGCGATAAAGAAGAATGGCCTGAAGATTGGCCTGAAGATGACTGGTCTAGCGATAAAAAAGATGAGACAGAAGATAAAACGAGACCACCATATGGAGGAGCATTAGGTACAGGGTATGAAAAACGTGATGATTGGGGAGGACCTGGTACG…	846	282	1	sic-0106	MNIRNKIENSKTLLFTSLVAVALLGATQPVSAETYTSRNFDWSGDDWSGDDWPEDDWSGDGLSKYDRSGVGLSQYGWSKYGWSSDKEEWPEDWPEDDWSSDKKDETEDKTRPPYGGALGTGYEKRDDWGGPGTVATDPYTPPYGGALGTGYEKRDDWRGPGHIPKPENEQSPNPSHIPEPPQIEWPQWNGFDGLSSGPSDWGQSEDTPRFPSEPRVTEKPQHTPLKNPQESDFDRGFSAGLKAKNSGRGIDFEGFQYGGWSDEYKKGYMQAFGTPYTPSAT*	281	1	SIC-0106
		107	ATGAATATTAGAAATAAGATTGAAAATAGTAAAACACTACTATTTACATCCCTTGTAGCCGTGGCTCTACTAGGAGCTACACAACCAGTTTCAGCCGAAACGTATACATCACGCAATTTTGACTGGTCTGGAGATGACTGGTCTGGAGATGACTGGCCTGAAGATGACTGGTCTGGAGATGGTTTGTCTAAATATGACCGGTCTGGAGTTGGTTTGTCTCAATATGGCTGGTCTAAATATGGCTGGTCTAGCGATAAAGAAGAATGGCCTGAAGATTGGCCTGAAGATGACTGGTCTAGCGATAAAAAAGATGAGACAGAAGATAAAACGAGACCACCATATGGAGAAGCATTAGGTACAGGGTATGAAAAACGTGATGATTGGGGAGGACCTGGTACG…	846	282	1	sic-0107	MNIRNKIENSKTLLFTSLVAVALLGATQPVSAETYTSRNFDWSGDDWSGDDWPEDDWSGDGLSKYDRSGVGLSQYGWSKYGWSSDKEEWPEDWPEDDWSSDKKDETEDKTRPPYGEALGTGYEKRDDWGGPGTVATDPYTPPYGGALGTGYEKRDDWRGPGHIPKPENEQSPNPSHIPEPPQIEWPQWNGFDGLSSGPSDWGQFEDTPRFPSEPRVTEKPQHTPQKNPQESDFDRGFSAGLKAKNSGRGIDFEGFQYGGWSDEYKKGYMQAFGTPYTPSAT*	281	1	SIC-0107
		108	ATGAATATTAGAAATAAGATTGAAAATAGTAAAACACTACTATTTACATCCCTTGTAGCCGTGGCTCTACTAGGAGCTACACAACCAGTTTCAGCCGAAACGTATACATCACGCAATTTTGACTGGTCTGGAGATGACTGGTCTGGAGATGACTGGCCTGAAGATGACTGGTCTGGAGATGGTTTGTCTAAATATGACCGGTCTGGAGTTGGTTTGTCTCAATATGGCTGGTCTAAATATGGCTGGTCTAGCGATAAAGAAGAATGGCCTGAAGATTGGCCTGAAGATGACTGGTCTAGCGATAAAAAAGATGAGACAGAAGATAAAACGAGACCACCATATGGAGGAGCATTAGGTACAGGGTATGAAAAACGTGATGATTGGGGAGGACCTGGTACG…	846	282	1	sic-0108	MNIRNKIENSKTLLFTSLVAVALLGATQPVSAETYTSRNFDWSGDDWSGDDWPEDDWSGDGLSKYDRSGVGLSQYGWSKYGWSSDKEEWPEDWPEDDWSSDKKDETEDKTRPPYGGALGTGYEKRDDWGGPGTVATDPYTPPYGGALGTGYEKRDDWRGPGHIPKPENEQSPNPSHIPEPPQIEWPQWNGFDGLSSGPSDWGQSEDTPRFPSEPRVTEKPQHTPQKNPQESDFDRGFSAGLKAKNSGRGIDFEGFQYGGWSDEYKKGYMQAFGTPYTPSAT*	281	1	SIC-0108
		109	ATGAATATTAGAAATAAGATTGAAAATAGTAAAACACTACTATTTACATCCCTTGTAGCCGTGGCTCTACTAGGAGCTACACAACCAGTTTCAGCCGAAACGTATACATCACGCAATTTTGACTGGTCTGGAGATGACTGGTCTGGAGATGACTGGCCTGAAGATGACTGGTCTGGAGATGGTTTGTCTAAATATGACCGGTCTGGAGTTGGTTTGTCTCAATATGGCTGGTCTAAATATGGCTGGTCTAGCGATAAAGAAGAATGGCCTGAAGATTGGCCTGAAGATGACTGGTCTAGCGATAAAAAAGATGAGACAGAAGATAAAACGAGACCACCATATGGAGAAGCATTAGGTACAGGGTATGAAAAACGTGATGATTGGAGAGGACCTGGTACG…	846	282	1	sic-0109	MNIRNKIENSKTLLFTSLVAVALLGATQPVSAETYTSRNFDWSGDDWSGDDWPEDDWSGDGLSKYDRSGVGLSQYGWSKYGWSSDKEEWPEDWPEDDWSSDKKDETEDKTRPPYGEALGTGYEKRDDWRGPGTVATDPYTPPYGGALGTGYEKRDDWRGPGHIPKPENEQSPNPSHIPEPPQIEWPQWNGFDGLSSGPSDWGQSEDTSRFPSEPRVTEKPQHTPQKNPQESDFDRGFSAGLKAKNSGRGIDFEGFQYGGWSDEYKKGYMQAFGTPYTPSAT*	281	1	SIC-0109
		110	ATGAATATTAGAAATAAGATTGAAAATAGTAAAACACTACTATTTACATCCCTTGTAGCCGTGGCTCTACTAGGAGCTACACAACCAGTTTCAGCCGAAACGTATACATCACGCAATTTTGACTGGTCTGGAGATGACTGGTCTGGAGATGACTGGCCTGAAGATGACTGGTCTGGAGATGGTTTGTCTAAATATGACCGGTCTGGAGTTGGTTTGTCTCAATATGGCTGGTCTAAATATGGCTGGTCTAGCGATAAAGAAGAATGGCCTGAAGATTGGCCTGAAGATGACTGGTCTAGCGATAAAAAAGATGAGACAGAAGATAAAACGAGACCACCATATGGAGAAGCATTAGGTACAGGGTATGAAAAACGTGATGATTGGGGAGGACCTGGTACG…	846	282	1	sic-0110	MNIRNKIENSKTLLFTSLVAVALLGATQPVSAETYTSRNFDWSGDDWSGDDWPEDDWSGDGLSKYDRSGVGLSQYGWSKYGWSSDKEEWPEDWPEDDWSSDKKDETEDKTRPPYGEALGTGYEKRDDWGGPGTVATDPYTPPYGGALGTGYEKRDDWRGPGHIPKPENEQSPNPSHIPEPPQIEWPQWNGFDGLSSDPSDWGQSEDTPRFPSEPRVTEKPQHTPQKNPQESDFDRGFSAGLKAKNSGRGIDFEGFQYGGWSDEYKKGYMQAFGTPYTPSAT*	281	1	SIC-0110
		111	ATGAATATTAGAAATAAGATTGAAAATAGTAAAACACTACTATTTACATCCCTTGTAGCCGTGGCTCTACTAGGAGCTACACAACCAGTTTCAGCCGAAACGTATACATCACGCAATTTTGACTGGTCTGGAGATGACTGGTCTGGAGATGACTGGCCTGAAGATGACTGGTCTGGAGATGGTTTGTCTAAATATGACCGGTCTGGAGTTGGTTTGTCTCAATATGGCTGGTCTAAATATGGCTGGTCTAGCGATAAAGAAGAATGGCCTGAAGATGACTGGTCTAGCGATAAAAAAGATGAGACAGAAGATAAAACGAGACCACCATATGGAGAAGCATTAGGTACAGGGTATGAAAAACGTGATGATTGGGGAGGACCTGGTACGGTGGCAACTGAC…	879	293	1	sic-0111	MNIRNKIENSKTLLFTSLVAVALLGATQPVSAETYTSRNFDWSGDDWSGDDWPEDDWSGDGLSKYDRSGVGLSQYGWSKYGWSSDKEEWPEDDWSSDKKDETEDKTRPPYGEALGTGYEKRDDWGGPGTVATDPYTPPYGGALGTGYEKRDDWGGPGTVATDPYTPPYGGALGTGYEKRDDWRGPGHIPEPPQIEWPQWNGFDGLSSGPSDWGQSEDTPRFPSEPRVTEKPQHTPQKNPQESDFDRGFSAGLKAKNSGRGIDFEGFQYGGWSDEYKKGYMQAFGTPYTPSAT*	292	1	SIC-0111
		112	ATGAATATTAGAAATAAGATTGAAAATAGTAAAACACTACTATTTACATCCCTTGTAGCCGTGGCTCTACTAGGAGCTACACAACCAGTTTCAGCCGAAACGTATACATCACGCAATTTTGACTGGTCTGGAGATGACTGGTCTGGAGATGACTGGCCTGAAGATGACTGGTCTGGAGATGGTTTGTCTAAATATGACCGGTCTGGAGTTGGTTTGTCTCAATATGGCTGGTCTAAATATGGCTGGTCTAGCGATAAAAAAGATGAGACAGAAGATAAAACGAGACCACCATATGGAGAAGCATTAGGTACAGGGTATGAAAAACGTGATGATTGGGGAGGACCTGGTACGGTGGCAACTGACCCTTACACTCCACCATATGGAGGAGCATTAGGTACA…	885	295	1	sic-0112	MNIRNKIENSKTLLFTSLVAVALLGATQPVSAETYTSRNFDWSGDDWSGDDWPEDDWSGDGLSKYDRSGVGLSQYGWSKYGWSSDKKDETEDKTRPPYGEALGTGYEKRDDWGGPGTVATDPYTPPYGGALGTGYEKRDDWGGPGTVATDPYTPPYGGALGTGYEKRDDWGGPGHIPKPENEQSPNPSHIPEPPQIEWPQWNGFDGLSSGPSDWGQSEDTPRFPSEPRVTEKPQHTPQKNPQESDFDRGFSAGLKAKNSGRGIDFEGFQYGGWSDEYKKGYMQAFGTPYTPSAT*	294	1	SIC-0112
		113	ATGAATATTAGAAATAAGATTGAAAATAGTAAAACACTACTATTTACATCCCTTGTAGCCGTGGCTCTACTAGGAGCTACACAACCAGTTTCAGCCGAAACGTATACATCACGCAATTTTGACTGGTCTGGAGATGACTGGTCTGGAGATGACTGGCCTGAAGATGACTGGTCTGGAGATGGTTTGTCTAAATATGACCGGTCTGGAGTTGGTTTGTCTCAATATGGCTGGTCTAAATATGGCTGGTCTAGCGATAAAAAAGATGAGACAGAAGATAAAACGAGACCACCATATGGAGAAGCATTAGGTACAGGGTATGAAAAACGTGATGATTGGGGAGGACCTGGTACGGTGGCAACTGACCCTTACACTCCACCATATGGAGGAGCATTAGGTACA…	885	295	1	sic-0113	MNIRNKIENSKTLLFTSLVAVALLGATQPVSAETYTSRNFDWSGDDWSGDDWPEDDWSGDGLSKYDRSGVGLSQYGWSKYGWSSDKKDETEDKTRPPYGEALGTGYEKRDDWGGPGTVATDPYTPPYGGALGTGYEKRDDWGGPGTVATDPYTPPYGGALGTGYEKRDDWRGPGHIPKPENEQSPNPSHIPEPPQIEWPQWNGFDGLSSGPSDWGQSEDTPRFPSEPRVTEKPQHTPQNNPQESDFDRGFSAGLKAKNSGRGIDFEGFQYGGWSDEYKKGYMQAFGTPYTPSAT*	294	1	SIC-0113
		114	ATGAATATTAGAAATAAGATTGAAAATAGTAAAACACTACTATTTACATCCCTTGTAGCCGTGGCTCTACTAGGAGCTACACAACCAGTTTCAGCCGAAACGTATACATCACGCAATTTTGACTGGTCTGGAGATGACTGGTCTGGAGATGACTGGCCTGAAGATGACTGGTCTGGAGATGGTTTGTCTAAATATGACCGGTCTGGAGTTGGTTTGTCTCAATATGGCTGGTCTAAATATGGCTGGTCTAGCGATAAAGAAGAATGGCCTGAAGATTGGCCTGAAGATGACTGGTCTAGCGATAAAAAAGATGAGACAGAAGATAAAACGAGACCACCATATGGAGAAGCATTAGGTACAGGGTATGAAAAACGTGATGATTGGGGAGGACCTGGTACG…	891	297	1	sic-0114	MNIRNKIENSKTLLFTSLVAVALLGATQPVSAETYTSRNFDWSGDDWSGDDWPEDDWSGDGLSKYDRSGVGLSQYGWSKYGWSSDKEEWPEDWPEDDWSSDKKDETEDKTRPPYGEALGTGYEKRDDWGGPGTVATDPYTPPYGGALGTGYEKRDDWGGPGTVATDPYTPPYGGALGTGYEKRDDWRGPGHIPEPPQIEWPQWNGFDGLSSGPSDWGQSEDTPRFPSEPRVTEKPQHTPQKNPQESDFDRGFSAGLKAKNSGRGIDFEGFQYGGWSDEYKKGYMQAFGTPYTPSAT*	296	1	SIC-0114
		115	ATGAATATTAGAAATAAGATTGAAAATAGTAAAACACTACTATTTACATCCCTTGTAGCCGTGGCTCTACTAGGAGCTACACAACCAGTTTCAGCCGAAACGTATACATCACGCAATTTTGACTGGTCTGGAGATGACTGGTCTGGAGATGACTGGCCTGAAGATGACTGGTCTGGAGATGGTTTGTCTAAATATGACCGGTCTGGAGTTGGTTTGTCTCAATATGGCTGGTCTAAATATGGCTGGTCTAGCGATAAAGAAGAATGGCCTGAAGATTGGCCTGAAGATGACTGGTCTAGCGATAAAAAAGATGAGACAGAAGATAAAACGAGACCACCATATGGAGAAGCATTAGGTACAGGGTATGAAAAACGTGATGATTGGGGAGGACCTGGTACG…	894	298	1	sic-0115	MNIRNKIENSKTLLFTSLVAVALLGATQPVSAETYTSRNFDWSGDDWSGDDWPEDDWSGDGLSKYDRSGVGLSQYGWSKYGWSSDKEEWPEDWPEDDWSSDKKDETEDKTRPPYGEALGTGYEKRDDWGGPGTVATDPYTPPYGGALGTGYEKRDDWGGPGTVATDPYTPPYGGALGTGYEKRDDWRGPGHIPKPENEQSPNPSHIPEPPQIGPSDWGQSEDTPRFPSEPRVTEKPQHTPQKNPQESDFDRGFSAGLKAKNSGRGIDFEGFQYGGWSDEYKKGYMQAFGTPYTPSAT*	297	1	SIC-0115
		116	ATGAATATTAGAAATAAGATTGAAAATAGTAAAACACTACTATTTACATCCCTTGTAGCCGTGGCTCTACTAGGAGCTACACAACCAGTTTCAGCCGAAACGTATACATCACGCAATTTTGACTGGTCTGGAGATGACTGGTCTGGAGATGACTGGCCTGAAGATGACTGGTCTGGAGATGGTTTGTCTAAATATGACCGGTCTGGAGTTGGTTTGTCTCAATATGGCTGGTCTAAATATGGCTGGTCTAGCGATAAAGAAGAATGGCCTGAAGATGACTGGTCTAGCGATAAAAAAGATGAGACAGAAGATAAAACGAGACCACCATATGGAGAAGCATTAGGTACAGGGTATGAAAAACGTGATGATTGGGGAGGACCTGGTACGGTGGCAACTGAC…	921	307	1	sic-0116	MNIRNKIENSKTLLFTSLVAVALLGATQPVSAETYTSRNFDWSGDDWSGDDWPEDDWSGDGLSKYDRSGVGLSQYGWSKYGWSSDKEEWPEDDWSSDKKDETEDKTRPPYGEALGTGYEKRDDWGGPGTVATDPYTPPYGGALGTGYEKRDDWGGPGTVATDPYTPPYGGALGTGYEKRDDWRGPGHIPKPENEQSPNPSHIPEPPQIEWPQWNGFDGLSSGPSDRGQSEDTPRFPSEPRVTEKPQHTPQKNPQESDFDRGFSAGLKAKNSGRGIDFEGFQYGGWSDEYKKGYMQAFGTPYTPSAT*	306	1	SIC-0116
		117	ATGAATATTAGAAATAAGATTGAAAATAGTAAAACACTACTATTTACATCCCTTGTAGCCGTGGCTCTACTAGGAGCTACACAACCAGTTTCAGCCGAAACGTATACATCACGCAATTTTGACTGGTCTGGAGATGACTGGTCTGGAGATGACTGGCCTGAAGATGACTGGTCTGGAGATGGTTTGTCTAAATATGACCGGTCTGGAGTTGGTTTGTCTCAATATGGCTGGTCTAAATATGGCTGGTCTAGCGATAAAGAAGATTGGCCTGAAGATGACTGGTCTAGCGATAAAAAAGATGAGACAGAAGATAAAACGAGACCACCATATGGAGAAGCATTAGGTACAGGGTATGAAAAACGTGATGATTGGGGAGGACCTGGTACGGTGGCAACTGAC…	921	307	1	sic-0117	MNIRNKIENSKTLLFTSLVAVALLGATQPVSAETYTSRNFDWSGDDWSGDDWPEDDWSGDGLSKYDRSGVGLSQYGWSKYGWSSDKEDWPEDDWSSDKKDETEDKTRPPYGEALGTGYEKRDDWGGPGTVATDPYTPPYGGALGTGYEKRDDWGGPGTVATDPYTPPYGGALGTGYEKRDDWRGPGHIPKPENEQSPNPSHIPEPPQIEWPQWNGFDGLSSGPSDWGQSEDTPRFPSEPRVTEKPQHTPQKNPQESDFDRGFSAGLKAKNSGRGIDFEGFQYGGWSDEYKKGYMQAFGTPYTPSAT*	306	1	SIC-0117
		118	ATGAATATTAGAAATAAGATTGAAAATAGTAAAACACTACTATTTACATCCCTTGTAGCCGTGGCTCTACTAGGAGCTACACAACCAGTTTCAGCCGAAACGTATACATCACGCAATTTTGACTGGTCTGGAGATGACTGGTCTGGAGATGACTGGCCTGAAGATGACTGGTCTGGAGATGGTTTGTCTAAATATGACCGGTCTGGAGTTGGTTTGTCTCAATATGGCTGGTCTAAATATGGCTGGTCTAGCGATAAAGAAGAATGGCCTGAAGATGACTGGTCTAGCGATAAAAAAGATGAGACAGAAGATAAAACGAGACCACCATATGGAGAAGCATTAGGTACAGGGTATGAAAAACGTGATGATTGGGGAGGACCTGGTATGGTGGCAACTGAC…	921	307	1	sic-0118	MNIRNKIENSKTLLFTSLVAVALLGATQPVSAETYTSRNFDWSGDDWSGDDWPEDDWSGDGLSKYDRSGVGLSQYGWSKYGWSSDKEEWPEDDWSSDKKDETEDKTRPPYGEALGTGYEKRDDWGGPGMVATDPYTPPYGGALGTGYEKRDDWGGPGTVATDPYTPPYGGALGTGYEKRDDWRGPGHIPKPENEQSPNPSHIPEPPQIEWPQWNGFDGLSSGPSDWGQSEDTPRFPSEPRVTEKPQHTPQKNPQESDFDRGFSAGLKAKNSGRGIDFEGFQYGGWSDEYKKGYMQAFGTPYTPSAT*	306	1	SIC-0118
		119	ATGAATATTAGAAATAAGATTGAAAATAGTAAAACACTACTATTTACATCCCTTGTAGCCGTGGCTCTACTAGGAGCTACACAACCAGTTTCAGCCGAAACGTATACATCACGCAATTTTGACTGGTCTGGAGATGACTGGTCTGGAGATGACTGGCCTGAAGATGACTGGTCTGGAGATGGTTTGTCTAAATATGACCGGTCTGGAGTTGGTTTGTCTCAATATGGCTGGTCTAAATATGGCTGGTCTAGCGATAAAGAAGAATGGCCTGAAGATGACTGGTCTAGCGATAAAAAAGATGAGACAGAAGATAAAACGAGACCACCATATGGAGAAGCATTAGGTACAGGGTATGAAAAACGTGATGATTGGGGAGGACCTGGTACGGTGGCAACTGAC…	921	307	1	sic-0119	MNIRNKIENSKTLLFTSLVAVALLGATQPVSAETYTSRNFDWSGDDWSGDDWPEDDWSGDGLSKYDRSGVGLSQYGWSKYGWSSDKEEWPEDDWSSDKKDETEDKTRPPYGEALGTGYEKRDDWGGPGTVATDPYTPPYGGALGTGYEKRDDWGGPGTVATDPYTPPYGGALGTGYEKRDDWRGPGHIPKPENEQSPNPSHIPEPPQIEWPQWNGFDGLSSGPSDWGQSEDIPRFPSEPRVTEKPQHTPQKNPQESDFDRGFSAGLKAKNSGRGIDFEGFQYGGWSDEYKKGYMQAFGTPYTPSAM*	306	1	SIC-0119
		120	ATGAATATTAGAAATAAGATTGAAAATAGTAAAACACTACTATTTACATCCCTTGTAGCCGTGGCTCTACTAGGAGCTACACAACCAGTTTCAGCCGAAACGTATACATCACGCAATTTTGACTGGTCTGGAGATGACTGGTCTGGAGATGACTGGCCTGAAGATGACTGGTCTGGAGATGGTTTGTCTAAATATGACCGGTCTGGAGTTGGTTTGTCTCAATATGGCTGGTCTAAATATGGCTGGTCTAGCGATAAAGAAGAATGGCCTGAAGATGACTGGTCTAGCGATAAAAAAGATGAGACAGAAGATAAAACGAGACCACCATATGGAGAAGCATTAGGTACAGGGTATGAAAAACGTGATGATTGGGGAGGACCTGGTACGGTGGCAACTGAC…	921	307	1	sic-0120	MNIRNKIENSKTLLFTSLVAVALLGATQPVSAETYTSRNFDWSGDDWSGDDWPEDDWSGDGLSKYDRSGVGLSQYGWSKYGWSSDKEEWPEDDWSSDKKDETEDKTRPPYGEALGTGYEKRDDWGGPGTVATDPYTPPYGGALGTGYEKRDDWGGPGTVATDPYTPPYGGALGTGYEKRDDWRGPGHIPKPENEQSPNPSHIPEPPQIEWPQWNGFDGLSSGPSDWGQSEDTPRFPSEPRVTEKPQHTPQKNPQESDFDRGFSAGLKAKNSGRGIDFEGFQYGSWSDEYKKGYMQAFGTPYTPSAT*	306	1	SIC-0120
		121	ATGAATATTAGAAATAAGATTGAAAATAGTAAAACACTACTATTTACATCCCTTGTAGCCGTGGCTCTACTAGGAGCTACACAACCAGTTTCAGCCGAAACGTATACATCACGCAATTTTGACTGGTCTGGAGATGACTGGTCTGGAGATGACTGGCCTGAAGATGACTGGTCTGGAGATGGTTTGTCTAAATATGACCGGTCTGGAGTTGGTTTGTCTCAATATGGCTGGTCTAAATATGGCTGGTCTAGCGATAAAGAAGATTGGCCTGAAGATGACTGGTCTAGCGATAAAAAAGATGAGACAGAAGATAAAACGAGACCACCATATGGAGAAGCATTAGGTACAGGGTATGAAAAACGTGATGATTGGGGAGGACCTGGTACGGTGGCAACTGAC…	921	307	1	sic-0121	MNIRNKIENSKTLLFTSLVAVALLGATQPVSAETYTSRNFDWSGDDWSGDDWPEDDWSGDGLSKYDRSGVGLSQYGWSKYGWSSDKEDWPEDDWSSDKKDETEDKTRPPYGEALGTGYEKRDDWGGPGTVATDPYTPPYGGALGTGYEKRDDWRGPGTVATDPYTPPYGGALGTGYEKRDDWRGPGHIPKPENEQSPNPSHIPEPPQIEWPQWNGFDGLSSGPSDWGQSEDTPRFPSEPRVTEKPQHTPQKNPQESDFDRGFSAGLKAKNSGRGIDFEGFQYGGWSDEYKKGYMQAFGTPYTPSAT*	306	1	SIC-0121
		122	ATGAATATTAGAAATAAGATTGAAAATAGTAAAACACTACTATTTACATCCCTTGTAGCCGTGGCTCTACTAGGAGCTACACAACCAGTTTCAGCCGAAACGTATACATCACGCAATTTTGACTGGTCTGGAGATGACTGGTCTGGAGATGACTGGCCTGAAGATGACTGGTCTGGAGATGGTTTGTCTAAATATGACCGGTCTGGAGTTGGTTTGTCTCAATATGGCTGGTCTAAATATGGCTGGTCTAGCGATAAAGAAGAATGGCCTGAAGATGACTGGTCTAGCGATAAAAAAGATGAGACAGAAGATAAAACGAGACCACCATATGGAGAAGCATTAGGTACAGGGTATGAAAAACGTGATGATTGGGGAGGACCTGGTACGGTGGCAACTGAC…	921	307	1	sic-0122	MNIRNKIENSKTLLFTSLVAVALLGATQPVSAETYTSRNFDWSGDDWSGDDWPEDDWSGDGLSKYDRSGVGLSQYGWSKYGWSSDKEEWPEDDWSSDKKDETEDKTRPPYGEALGTGYEKRDDWGGPGTVATDPYTPPYGGALGTGYEKRDDWGGPGTVATDPYTPPYGGALGTGYEKRDDWGGPGHIPKPENEQSPNPSHIPEPPQIEWPQWNGFDGLSSGPSDWGQSEDTPRFPSEPRVTEKPQHTPQKNPQESDFDRGFSAGLKAKNSGRGIDFEGFQYGGWSDEYKKGYMQAFGTPYTPSAT*	306	1	SIC-0122
		123	ATGAATATTAGAAATAAGATTGAAAATAGTAAAACACTACTATTTACATCCCTTGTAGCCGTGGCTCTACTAGGAGCTACACAACCAGTTTCAGCCGAAACGTATACATCACGCAATTTTGACTGGTCTGGAGATGACTGGTCTGGAGATGACTGGCCTGAAGATGACTGGTCTGGAGATGGTTTGTCTAAATATGACCGGTCTGGAGTTGGTTTGTCTCAATATGGCTGGTCTAAATATGGCTGGTCTAGCGATAAAGAAGAATGGCCTGAAGATGACTGGTCTAGCGATAAAAAAGATGAGACAGAAGATAAAACGAGACCACCATATGGAGAAGCATTAGGTACAGGGTATGAAAAACGTGATGATTGGGGAGGACCTGGTACGGTGGCAACTGAC…	921	307	1	sic-0123	MNIRNKIENSKTLLFTSLVAVALLGATQPVSAETYTSRNFDWSGDDWSGDDWPEDDWSGDGLSKYDRSGVGLSQYGWSKYGWSSDKEEWPEDDWSSDKKDETEDKTRPPYGEALGTGYEKRDDWGGPGTVATDPYTPPYGGALGTGYEKRDDWGGPGTVATDPYTPPYGGALGTGYEKRDDWRGPGHIPKPENEQSPNPSHIPEPPQIEWPQWNGFDGLSSGPSDWGQSEDTSRFPSEPRVTEKPQHTPQKNPQESDFDRGFSAGLKAKNSGRGIDFEGFQYGGWSDEYKKGYMQAFGTPYTPSAT*	306	1	SIC-0123
		124	ATGAATATTAGAAATAAGATTGAAAATAGTAAAACACTACTATTTACATCCCTTGTAGCCGTGGCTCTACTAGGAGCTACACAACCAGTTTCAGCCGAAACGTATACATCACGCAATTTTGACTGGTCTGGAGATGACTGGTCTGGAGATGACTGGCCTGAAGATGACTGGTCTGGAGATGGTTTGTCTAAATATGACCGGTCTGGAGTTGGTTTGTCTCAATATGGCTGGTCTAAATATGGCTGGTCTAGCGATAAAGAAGAATGGCCTGAAGATTGGCCTGAAGATGACTGGTCTAGCGATAAAAAAGATGAGACAGAAGATAAAACGAGACCACCATATGGAGAAGCATTAGGTACAGGGTATGAAAAACGTGATGATTGGGGAGGACCTGGTACG…	933	311	1	sic-0124	MNIRNKIENSKTLLFTSLVAVALLGATQPVSAETYTSRNFDWSGDDWSGDDWPEDDWSGDGLSKYDRSGVGLSQYGWSKYGWSSDKEEWPEDWPEDDWSSDKKDETEDKTRPPYGEALGTGYEKRDDWGGPGTVATDPYTPPYGGALGTGYEKRDDWGGPGTVATDPYTPPYGGALGTGYEKRDDWRGPGHIPKPENEQSPNPSHIPEPPQIERPQWNGFDGLSSGPSDWGQSEDIPRFPSEPRVTEKPQHTPQKNPQESDFDRGFSAGLKAKNSGRGIDFEGFQYGGWSDEYKKGYMQAFGTPYTPSAT*	310	1	SIC-0124
		125	ATGAATATTAGAAATAAGATTGAAAATAGTAAAACACTACTATTTACATCCCTTGTAGCCGTGGCTCTACTAGGAGCTACACAACCAGTTTCAGCCGAAACGTATACATCACGCAATTTTGACTGGTCTGGAGATGACTGGTCTGGAGATGACTGGCCTGAAGATGACTGGTCTGGAGATGGTTTGTCTAAATATGACCGGTCTGGAGTTGGTTTGTCTCAATATGGCTGGTCTAAATATGGCTGGTCTAGCGATAAAGAAGAATGGCCTGAAGATTGGCCTGAAGATGACTGGTCTAGCGATAAAAAAGATGAGACAGAAGATAAAACGAGACCACCATATGGAGAAGCATTAGGTACAGGGTATGAAAAACGTGATGATTGGGGAGGACCTGGTACG…	933	311	1	sic-0125	MNIRNKIENSKTLLFTSLVAVALLGATQPVSAETYTSRNFDWSGDDWSGDDWPEDDWSGDGLSKYDRSGVGLSQYGWSKYGWSSDKEEWPEDWPEDDWSSDKKDETEDKTRPPYGEALGTGYEKRDDWGGPGTVATDPYTPPYGGALGTGYEKRDDWGGPGTVATDPYTPPYGGALGTGYEKRDDWRGPGHIPKPENEQSPNPSHIPEPPQIEWPQWNGFDGLSSGPSDWGQPEDTPRFPSEPRVTEKPQHTPQKNPQESDFDRGFSAGLKAKNSGRGIDFEGFQYGGWSDEYKKGYMQAFGTPYTPSAT*	310	1	SIC-0125
		126	ATGAATATTAGAAATAAGATTGAAAATAGTAAAACACTACTATTTACATCCCTTGTAGCCGTGGCTCTACTAGGAGCTACACAACCAGTTTCAGCCGAAACGTATACATCACGCAATTTTGACTGGTCTGGAGATGACTGGTCTGGAGATGACTGGCCTGAAGATGACTGGTCTGGAGATGGTTTGTCTAAATATGACCGGTCTGGAGTTGGTTTGTCTCAATATGGCTGGTCTAAATATGGCTGGTCTAGCGATAAAGAAGAATGGCCTGAAGAATGGCCTGAAGATGACTGGTCTAGCGATAAAAAAGATGAGACAGAAGATAAAACGAGACCACCATATGGAGAAGCATTAGGTACAGGGTATGAAAAACGTGATGATTGGGGAGGACCTGGTACG…	933	311	1	sic-0126	MNIRNKIENSKTLLFTSLVAVALLGATQPVSAETYTSRNFDWSGDDWSGDDWPEDDWSGDGLSKYDRSGVGLSQYGWSKYGWSSDKEEWPEEWPEDDWSSDKKDETEDKTRPPYGEALGTGYEKRDDWGGPGTVATDPYTPPYGGALGTGYEKRDDWGGPGTVATDPYTPPYGGALGTGYEKRDDWRGPGHIPKPENEQSPNPSHIPEPPQIEWPQWNGFDGLSSGPSDRGQSEDTSRFPSEPRVTEKPQHTPQKNPQESDFDRGFSAGLKAKNSGRGIDFEGFQYGGWSDEYKKGYMQAFGTPYTPSAT*	310	1	SIC-0126
		127	ATGAATATTAGAAATAAGATTGAAAATAGTAAAACACTACTATTTACATCCCTTGTAGCCGTGGCTCTACTAGGAGCTACACAACCAGTTTCAGCCGAAACGTATACATCACGCAATTTTGACTGGTCTGGAGATGACTGGTCTGGAGATGACTGGCCTGAAGATGACTGGTCTGGAGATGGTTTGTCTAAATATGACCGGTCTGGAGTTGGTTTGTCTCAATATGGCTGGTCTAAATATGGCTGGTCTAGCGATAAAGAAGAATGGCCTGAAGATTGGCCTGAAGATGACTGGTCTAGCGATAAAAAAGATGAGACAGAAGATAAAACGAGACCACCATATGGAGAAGCATTAGGTACAGGGTATGAAAAACGTGATGATTGGGGAGGACCTGGTACG…	933	311	1	sic-0127	MNIRNKIENSKTLLFTSLVAVALLGATQPVSAETYTSRNFDWSGDDWSGDDWPEDDWSGDGLSKYDRSGVGLSQYGWSKYGWSSDKEEWPEDWPEDDWSSDKKDETEDKTRPPYGEALGTGYEKRDDWGGPGTVATDPYTPPYGGALGTGYEKRDDWGGPGTVATDPYTPPYGGALGTGYEKRDDWRGPGHIPKPENEQSPNPSHIPEPPQIEWPQWNGFDGLSSGPSDWGQSEDTPRFPSESRVTEKPQHTPQKNPQESDFDRGFSAGLKAKNSGRGIDFEGFQYGGWSDEYKKGYMQAFGTPYTPSAT*	310	1	SIC-0127
		128	ATGAATATTAGAAATAAGATTGAAAATAGTAAAACACTACTATTTACATCCCTTGTAGCCGTGGCTCTACTAGGAGCTACACAACCAGTTTCAGCCGAAACGTATACATCACGCAATTTTGACTGGTCTGGAGATGACTGGTCTGGAGATGACTGGCCTGAAGATGACTGGTCTGGAGATGGTTTGTCTAAATATGACCGGTCTGGAGTTGGTTTGTCTCAATATGGCTGGTCTAAATATGGCTGGTCTAGCGATAAAGAAGAATGGCCTGAAGAATGGCCTGAAGATGACTGGTCTAGCGATAAAAAAGATGAGACAGAAGATAAAACGAGACCACCATATGGAGGAGCATTAGGTACAGGGTATGAAAAACGTGATGATTGGGGAGGACCTGGTACG…	933	311	1	sic-0128	MNIRNKIENSKTLLFTSLVAVALLGATQPVSAETYTSRNFDWSGDDWSGDDWPEDDWSGDGLSKYDRSGVGLSQYGWSKYGWSSDKEEWPEEWPEDDWSSDKKDETEDKTRPPYGGALGTGYEKRDDWGGPGTVATDPYTPPYGGALGTGYEKRDDWGGPGTVATDPYTPPYGGALGTGYEKRDDWRGPGHIPKPENEQSPNPSHIPEPPQIEWPQWNGFDGLSSGPSDWGQSEDTPRFPSEPRVTEKPQHTPQKNPQESDFDRGFSAGLKAKNSGRGIDFEGFQYGGWSDEYKKGYMQAFGTPYTPSAT*	310	1	SIC-0128
		129	ATGAATATTAGAAATAAGATTGAAAATAGTAAAACACTACTATTTACATCCCTTGTAGCCGTGGCTCTACTAGGAGCTACACAACCAGTTTCAGCCGAAACGTATACATCACGCAATTTTGACTGGTCTGGAGATGACTGGTCTGGAGATGACTGGCCTGAAGATGACTGGTCTGGAGATGGTTTGTCTAAATATGACCGGTCTGGAGTTGGTTTGTCTCAATATGGCTGGTCTAAATATGGCTGGTCTAGCGATAAAGAAGAATGGCCTGAAGATTGGCCTGAAGATGACTGGTCTAGCGATAAAAAAGATGAGACAGAAGATAAAATGAGACCACCATATGGAGAAGCATTAGGTACAGGGTATGAAAAACGTGATGATTGGGGAGGACCTGGTACG…	933	311	1	sic-0129	MNIRNKIENSKTLLFTSLVAVALLGATQPVSAETYTSRNFDWSGDDWSGDDWPEDDWSGDGLSKYDRSGVGLSQYGWSKYGWSSDKEEWPEDWPEDDWSSDKKDETEDKMRPPYGEALGTGYEKRDDWGGPGTVATDPYTPPYGGALGTGYEKRDDWGGPGTVATDPYTPPYGGALGTGYEKRDDWRGPGHIPKPENEQSPNPSHIPEPPQIEWPQWNGFDGLSSGPSDWGQSEDTPRFPSEPRVTEKPQHTPQKNPQESDFDRGFSAGLKAKNSGRGIDFEGFQYGGWSDEYKKGYMQAFGTPYTPSAT*	310	1	SIC-0129
		130	ATGAATATTAGAAATAAGATTGAAAATAGTAAAACACTACTATTTACATCCCTTGTAGCCGTGGCTCTACTAGGAGCTACACAACCAGTTTCAGCCGAAACGTATACATCACGCAATTTTGACTGGTCTGGAGATGACTGGTCTGGAGATGACTGGCCTGAAGATGACTGGTCTGGAGATGGTTTGTCTAAATATGACCGGTCTGGAGTTGGTTTGTCTCAATATGGCTGGTCTAAATATGGCTGGTCTAGCGATAAAGAAGAATGGCCTGAAGAATGGCCTGAAGATGACTGGTCTAGCGATAAAAAAGATGAGACAGAAGATAAAACGAGACCACCATATGGAGAAGCATTAGGTACAGGGTATGAAAAACGTGATGATTGGGGAGGACCTGGTACG…	933	311	1	sic-0130	MNIRNKIENSKTLLFTSLVAVALLGATQPVSAETYTSRNFDWSGDDWSGDDWPEDDWSGDGLSKYDRSGVGLSQYGWSKYGWSSDKEEWPEEWPEDDWSSDKKDETEDKTRPPYGEALGTGYEKRDDWGGPGTVATDPYTPPYGGALGTGYEKRDDWGGPGTVATDPYTPPYGGALGTGYEKRDDWRGPGHIPKPENEQSPNPSHIPEPPQIEWPQWNGFDGLSSGPSDWGQSEDTPRFPSEPRVTEKPQHTPLKNPQESDFDRGFSAGLKAKNSGRGIDFEGFQYGGWSDEYKKGYMQAFGTPYTPSAT*	310	1	SIC-0130
		131	ATGAATATTAGAAATAAGATTGAAAATAGTAAAACACTACTATTTACATCCCTTGTAGCCGTGGCTCTACTAGGAGCTACACAACCAGTTTCAGCCGAAACGTATACATCACGCAATTTTGACTGGTCTGGAGATGACTGGTCTGGAGATGACTGGCCTGAAGATGACTGGTCTGGAGATGGTTTGTCTAAATATGACCGGTCTGGAGTTGGTTTGTCTCAATATGGCTGGTCTAAATATGGCTGGTCTAGCGATAAAGAAGAATGGCCTGAAGATTGGCCTGAAGATGACTGGTCTAGCGATAAAAAAGATGAGACAGAAGATAAAACGAGACCACCATATGGAGAAGCATTAGGTACAGGGTATGAAAAACGTGATGATTGGGGAGGACCTGGTACG…	933	311	1	sic-0131	MNIRNKIENSKTLLFTSLVAVALLGATQPVSAETYTSRNFDWSGDDWSGDDWPEDDWSGDGLSKYDRSGVGLSQYGWSKYGWSSDKEEWPEDWPEDDWSSDKKDETEDKTRPPYGEALGTGYEKRDDWGGPGTVATDPYTPPYGGALGTGYEKRDDWGGPGTVATDPYTPPYGGALGTGYEKRDDWRGPGHIPKPENEQSPNPSHIPEPPQIEWPQWNGFDGLSSGPSDWGQSEATPRFPSEPRVTEKPQHTPQKNPQESDFDRGFSAGLKAKNSGRGIDFEGFQYGGWSDEYKKGYMQAFGTPYTPSAT*	310	1	SIC-0131
		132	ATGAATATTAGAAATAAGATTGAAAATAGTAAAACACTACTATTTACATCCCTTGTAGCCGTGGCTCTACTAGGAGCTACACAACCAGTTTCAGCCGAAACGTATACATCACGCAATTTTGACTGGTCTGGAGATGACTGGTCTGGAGATGACTGGCCTGAAGATGACTGGTCTGGAGATGGTTTGTCTAAATATGACCGGTCTGGAGTTGGTTTGTCTCAATATGGCTGGTCTAAATATGGCTGGTCTAGCGATAAAGAAGAATGGCCTGAAGAATGGCCTGAAGATGACTGGTCTAGCGATAAAAAAGATGAGACAGAAGATAAAACGAGACCACCATATGGAGAAGCATTAGGTACAGGGTATGAAAAACGTGATGATTGGGGAGGACCTGGTACG…	933	311	1	sic-0132	MNIRNKIENSKTLLFTSLVAVALLGATQPVSAETYTSRNFDWSGDDWSGDDWPEDDWSGDGLSKYDRSGVGLSQYGWSKYGWSSDKEEWPEEWPEDDWSSDKKDETEDKTRPPYGEALGTGYEKRDDWGGPGTVATDPYTPPYGGALGTGYEKRDDWGGPGTVATDPYTPPYGGALGTGYEKRDDWRGPGHIPKPENEQSPNPSHIPEPPQIEWPQWNGFDGLSSGPSDWGQSEDTPRFPSEPRVTEKPQHTPQKNPQESDFDRGFSAGLKAKNSGRGIDFEGFQYGGWSDEYKKGYMQAFGTPYTPSAM*	310	1	SIC-0132
		133	ATGAATATTAGAAATAAGATTGAAAATAGTAAAACACTACTATTTACATCCCTTGTAGCCGTGGCTCTACTAGGAGCTACACAACCAGTTTCAGCCGAAACGTATACATCACGCAATTTTGACTGGTCTGGAGATGACTGGTCTGGAGATGACTGGCCTGAAGATGACTGGTCTGGAGATGGTTTGTCTAAATATGACCGGTCTGGAGTTGGTTTGTCTCAATATGGCTGGTCTAAATATGGCTGGTCTAGCGATAAAGAAGAATGGCCTGAAGATTGGCCTGAAGATGACTGGTCTAGCGATAAAAAAGATGAGACAGAAGATAAAACGAGACCACCATATGGAGAAGCATTAGGTACAGGGTATGAAAAACGTGATGATTGGGGAGGACCTGGTACG…	933	311	1	sic-0133	MNIRNKIENSKTLLFTSLVAVALLGATQPVSAETYTSRNFDWSGDDWSGDDWPEDDWSGDGLSKYDRSGVGLSQYGWSKYGWSSDKEEWPEDWPEDDWSSDKKDETEDKTRPPYGEALGTGYEKRDDWGGPGTVATDPYTPPYGGALGTGYEKRDDWGGPGTVATDPYTPPYGGALGTGYEKRDDWRGPGHIPKPENEQSPNPSHIPEPPQIEWPQWNGFDGLSSGPSDWGQSENTPRFPSEPRVTEKPQHTPQKNPQESDFDRGFSAGLKAKNSGRGIDFEGFQYGGWSDEYKKGYMQAFGTPYTPSAT*	310	1	SIC-0133
		134	ATGAATATTAGAAATAAGATTGAAAATAGTAAAACACTACTATTTACATCCCTTGTAGCCGTGGCTCTACTAGGAGCTACACAACCAGTTTCAGCCGAAACGTATACATCACGCAATTTTGACTGGTCTGGAGATGACTGGTCTGGAGATGACTGGCCTGAAGATGACTGGTCTGGAGATGGTTTGTCTAAATATGACCGGTCTGGAGTTGGTTTGTCTCAATATGGCTGGTCTAAATATGGCTGGTCTAGCGATAAAAAAGAAGAATGGCCTGAAGATTGGCCTGAAGATGACTGGTCTAGCGATAAAAAAGATGAGACAGAAGATAAAACGAGACCACCATATGGAGAAGCATTAGGTACAGGGTATGAAAAACGTGATGATTGGGGAGGACCTGGT…	936	312	1	sic-0134	MNIRNKIENSKTLLFTSLVAVALLGATQPVSAETYTSRNFDWSGDDWSGDDWPEDDWSGDGLSKYDRSGVGLSQYGWSKYGWSSDKKEEWPEDWPEDDWSSDKKDETEDKTRPPYGEALGTGYEKRDDWGGPGTVATDPYTPPYGGALGTGYEKRDDWGGPGTVATDPYTPPYGGALGTGYEKRDDWRGPGHIPKPENEQSPNPSHIPEPPQIEWPQWNGFDGLSSGPSDWGQSEDTPRFPSEPRVTEKPQHTPQKNPQESDFDRGFSAGLKAKNSGRGIDFEGFQYGGWSDEYKKGYMQAFGTPYTPSAT*	311	1	SIC-0134
		135	ATGAATATTAGAAATAAGATTGAAAATAGTAAAACACTACTATTTACATCCCTTGTAGCCGTGGCTCTACTAGGAGCTACACAACCAGTTTCAGCCGAAACGTATACATCACGCAATTTTGACTGGTCTGGAGATGACTGGTCTGGAGATGACTGGCCTGAAGATGACTGGTCTGGAGATGGTTTGTCTAAATATGACCGGTCTGGAGTTGGTTTGTCTCAATATGGCTGGTCTAAATATGGCTGGTCTAGCGATAAAGAAGAATGGCCTGAAGATTGGCCTGAAGATGACTGGTCTAGCGATAAAAAGATAAAAAAGAGTGAGACAGAAGATAAAACGAGACCACCATATGGAGAAGCATTAGGTACAGGGTATGAAAAACGTGATGATTGGGGAGGA…	942	314	1	sic-0135	MNIRNKIENSKTLLFTSLVAVALLGATQPVSAETYTSRNFDWSGDDWSGDDWPEDDWSGDGLSKYDRSGVGLSQYGWSKYGWSSDKEEWPEDWPEDDWSSDKKIKKSETEDKTRPPYGEALGTGYEKRDDWGGPGTVATDPYTPPYGGALGTGYEKRDDWGGPGTVATDPYTPPYGGALGTGYEKRDDWRGPGHIPKPENEQSPNPSHIPEPPQIEWPQWNGFDGLSSGPSDWGQSEDTPRFPSEPRVTEKPQHTPQKNPQESDFDRGFSAGLKAKNSGRGIDFEGFQYGGWSDEYKKGYMQAFGTPYTPSAT*	313	1	SIC-0135
		136	ATGAATATTAGAAATAAGATTGAAAATAGTAAAACACTACTATTTACATCCCTTGTAGCCGTGGCTCTACTAGGAGCTACACAACCAGTTTCAGCCGAAACGTATACATCACGCAATTTTGACTGGTCTGGAGATGACTGGTCTGGAGATGACTGGCCTGAAGATGACTGGTCTGGAGATGGTTTGTCTAAATATGACCGGTCTGGAGTTGGTTTGTCTCAATATGGCTGGTCTAAATATGGCTGGTCTAGCGATAAAGAAGAATGGCCTGAAGATTGGCCTGAAGATTGGCCTGAAGATGACTGGTCTAGCGATAAAAAAAGATGGACAGAAGATAAAACGAGACCACCATATGGAGAAGCATTAGGTACAGGGTATGAAAAACGTGATGATTGGGGA…	945	315	1	sic-0136	MNIRNKIENSKTLLFTSLVAVALLGATQPVSAETYTSRNFDWSGDDWSGDDWPEDDWSGDGLSKYDRSGVGLSQYGWSKYGWSSDKEEWPEDWPEDWPEDDWSSDKKRWTEDKTRPPYGEALGTGYEKRDDWGGPGTVATDPYTPPYGGALGTGYEKRDDWGGPGTVATDPYTPPYGGALGTGYEKRDDWRGPGHIPKPENEQSPNPSHIPEPPQIEWPQWNGFDGLSSGPSDWGQSEDTPRFPSEPRVTEKPQHAPQKNPQESDFDRGFSAGLKAKNSGRGIDFEGFQYGGWSDEYKKGYMQAFGTPYTPSAT*	314	1	SIC-0136
		137	ATGAATATTAGAAATAAGATTGAAAATAGTAAAACACTACTATTTACATCCCTTGTAGCCGTGGCTCTACTAGGAGCTACACAACCAGTTTCAGCCGAAACGTATACATCACGCAATTTTGACTGGTCTGGAGATGACTGGTCTGGAGATGACTGGCCTGAAGATGACTGGTCTGGAGATGGTTTGTCTAAATATGACCGGTCTGGAGTTGGTTTGTCTCAATATGGCTGGTCTAATAAATATGGCTGGTCTAGCGATAAAGAAGAATGGCCTGAAGATTGGCCTGAAGATGACTGGTCTAGCGATAAAAAAGATGAGACAGAAGATAAAACGAGACCACCATATGGAGAAGCATTAGGTACAGGGTATGAAAAACGTGATGATTGGGGAGGACCTGGT…	936	312	1	sic-0137	MNIRNKIENSKTLLFTSLVAVALLGATQPVSAETYTSRNFDWSGDDWSGDDWPEDDWSGDGLSKYDRSGVGLSQYGWSNKYGWSSDKEEWPEDWPEDDWSSDKKDETEDKTRPPYGEALGTGYEKRDDWGGPGTVATDPYTPPYGGALGTGYEKRDDWGGPGTVATDPYTPPYGGALGTGYEKRDDWRGPGHIPKPENEQSPNPSHIPEPPQIEWPQWNGFDGLSSGPSDWGQSEDTPRFPSEPRVTEKPQHTPLKNPQESDFDRGFSAGLKAKNSGRGIDFEGFQYGGWSDEYKKGYMQAFGTPYTPSAT*	311	1	SIC-0137
		138	ATGAATATTAGAAATAAGATTGAAAATAGTAAAACACTACTATTTACATCCCTTGTAGCCGTGGCTCTACTAGGAGCTACACAACCAGTTTCAGCCGAAACGTATACATCACGCAATTTTGACTGGTCTGGAGATGACTGGTCTGGAGATGACTGGCCTGAAGATGACTGGTCTGGAGATGGTTTGTCTAAATATGACCGGTCTGGAGTTGGTTTGTCTCAATATGGCTGGTCTAGCGATAAAGAAGAATGGCCTGAAGAATGGCCTGAAGATGACTGGTCTAGCGATAAAAAAGATGAGACAGAAGATAAAACGAGACCACCATATGGAGAAGCATTAGGTACAGGGTATGAAAAACGTGATGATTGGGGAGGACCTGGTACGGTGGCAACTGACCCT…	831	277	1	sic-0138	MNIRNKIENSKTLLFTSLVAVALLGATQPVSAETYTSRNFDWSGDDWSGDDWPEDDWSGDGLSKYDRSGVGLSQYGWSSDKEEWPEEWPEDDWSSDKKDETEDKTRPPYGEALGTGYEKRDDWGGPGTVATDPYTPPYGGALGTGYEKRDDWRGPGHIPKPENEQSPNPSHIPEPPQIEWPQWNGFDGLSSGPSDWGQSEDTPRFPSEPRVTEKPQHTPQKNPQESDFDRGFSAGLKAKNSGRGIDFEGFQYGGWSDEYKKGYMQAFGTPYTPSAT*	276	1	SIC-0138
		139	ATGAATATTAGAAATAAGATTGAAAATAGTAAAACACTACTATTTACATCCCTTGTAGCCGTGGCTCTACTAGGAGCTACACAACCAGTTTCAGCCGAAACGTATACATCACGCAATTTTGACTGGTCTGGAGATGACTGGTCTGGAGATGACTGGCCTGAAGATGACTGGTCTGGAGATGGTTTGTCTAAATATGACCGGTCTGGAGTTGGTTTGTCTCAATATGGCTGGTCTAGCGATAAAGAAGAATGGCCTGAAGATTGGCCTGAAGATGACTGGTCTAGCGATAAAAAAGATGAGACAGAAGATAAAACGAGACCACCATATGGAGAAGCATTAGGTACAGGGTATGAAAAACGTGATGATTGGGGAGGACCTGGTACGGTGGCAACTGACCCT…	831	277	1	sic-0139	MNIRNKIENSKTLLFTSLVAVALLGATQPVSAETYTSRNFDWSGDDWSGDDWPEDDWSGDGLSKYDRSGVGLSQYGWSSDKEEWPEDWPEDDWSSDKKDETEDKTRPPYGEALGTGYEKRDDWGGPGTVATDPYTPPYGGALGTGYEKRDDWRGPGHIPKPENEQSPNPSHIPEPPQIEWPQWNGFDGLSSGPSDWGQSEDTSRFPSEPRVTEKPQHTPQKNPQESDFDRGFSAGLKAKNSGRGIDFEGFQYGGWSDEYKKGYMQAFGTPYTPSAT*	276	1	SIC-0139
		140	ATGAATATTAGAAATAAGATTGAAAATAGTAAAACACTACTATTTACATCCCTTGTAGCCGTGGCTCTACTAGGAGCTACACAACCAGTTTCAGCCGAAACGTATACATCACGCAATTTTGACTGGTCTGGAGATGACTGGTCTGGAGATGACTGGCCTGAAGATGACTGGTCTGGAGATGGTTTGTCTAAATATGACCGGTCTGGAGTTGGTTTGTCTCAATATGGCTGGTCTCAATATGGCTGGTCTAGCGATAAAGAAGAATGGCCTGAAGATGACTGGTCTAGCGATAAAAAAGATGAGACAGAAGATAAAACGAGACCACCATATGGAGAAGCATTAGGTACAGGGTATGAAAAACGTGATGATTGGGGAGGACCTGGTACGGTGGCAACTGAC…	921	307	1	sic-0140	MNIRNKIENSKTLLFTSLVAVALLGATQPVSAETYTSRNFDWSGDDWSGDDWPEDDWSGDGLSKYDRSGVGLSQYGWSQYGWSSDKEEWPEDDWSSDKKDETEDKTRPPYGEALGTGYEKRDDWGGPGTVATDPYTPPYGGALGTGYEKRDDWGGPGTVATDPYTPPYGGALGTGYEKRDDWRGPGHIPKPENEQSPNPSHIPEPPQIEWPQWNGFDGLSSGPSDWGQSEDTPRFPSEPRVTEKPQHTPQKNPQESDFDRGFSAGLKAKNSGRGIDFEGFQYGGWSDEYKKGYMQAFGTPYTPSAT*	306	1	SIC-0140
		141	ATGAATATTAGAAATAAGATTGAAAATAGTAAAACACTACTATTTACATCCCTTGTAGCCGTGGCTCTACTAGGAGCTACACAACCAGTTTCAGCCGAAACGTATACATCACGCAATTTTGACTGGTCTGGAGATGACTGGTCTGGAGATGACTGGCCTGAAGATGACTGGTCTGGAGATGGTTTGTCTAAATATGGCTGGTCTAGCGATAAAGAAGAATGGCCTGAAGATTGGCCTGAAGATGACTGGTCTAGCGATAAAAAAGATGAGACAGAAGATAAAACGAGACCACCATATGGAGAAGCATTAGGTACAGGGTATGAAAAACGTGATGATTGGGGAGGACCTGGTACGGTGGCAACTGACCCTTACACTCCACCATATGGAGGAGCATTAGGT…	888	296	1	sic-0141	MNIRNKIENSKTLLFTSLVAVALLGATQPVSAETYTSRNFDWSGDDWSGDDWPEDDWSGDGLSKYGWSSDKEEWPEDWPEDDWSSDKKDETEDKTRPPYGEALGTGYEKRDDWGGPGTVATDPYTPPYGGALGTGYEKRDDWGGPGTVATDPYTPPYGGALGTGYEKRDDWRGPGHIPKPENEQSPNPSHIPEPPQIEWPQWNGFDGLSSGPSDWGQSEDTSRFPSEPRVTEKPQHTPQKNPQESDFDRGFSAGLKAKNSGRGIDFEGFQYGGWSDEYKKGYMQAFGTPYTPSAT*	295	1	SIC-0141
		142	ATGAATATTAGAAATAAGATTGAAAATAGTAAAACACTACTATTTACATCCCTTGTAGCCGTGGCTCTACTAGGAGCTACACAACCAGTTTCAGCCGAAACGTATACATCACGCAATTTTGACTGGTCTGGAGATGACTGGTCTGGAGATGACTGGCCTGAAGATGACTGGTCTGGAGATGGTTTGTCTCAATATGGCTGGTCTAAATATGGCTGGTCTAGCGATAAAGAAGAATGGCCTGAAGATGACTGGTCTAGCGATAAAAAAGATGAGACAGAAGATAAAACGAGACCACCATATGGAGAAGCATTAGGTACAGGGTATGAAAAACGTGATGATTGGGGAGGACCTGGTACGGTGGCAACTGACCCTTACACTCCACCATATGGAGGAGCATTA…	891	297	1	sic-0142	MNIRNKIENSKTLLFTSLVAVALLGATQPVSAETYTSRNFDWSGDDWSGDDWPEDDWSGDGLSQYGWSKYGWSSDKEEWPEDDWSSDKKDETEDKTRPPYGEALGTGYEKRDDWGGPGTVATDPYTPPYGGALGTGYEKRDDWGGPGTVATDPYTPPYGGALGTGYEKRDDWRGPGHIPKPENEQSPNPSHIPEPPQIEWPQWNGFDGLSSGSSDWGQSEGTPRFPSEPRVTEKPQHTPQKNPQESDFDRGFSAGLKAKNSGRGIDFEGFQYGGWSDEYKKGYMQAFGTPYTPSAT*	296	1	SIC-0142
		143	ATGAATATTAGAAATAAGATTGAAAATAGTAAAACACTACTATTTACATCCCTTGTAGCCGTGGCTCTACTAGGAGCTACACAACCAGTTTCAGCCGAAACGTATACATCACGCAATTTTGACTGGTCTGGAGATGACTGGTCTGGAGATGACTGGCCTGAAGATGACTGGTCTGGAGATGGTTTGTCTCAATATGGCTGGTCTAAATATGGCTGGTCTAGCGATAAAGAAGAATGGCCTGAAGATTGGCCTGAAGATGACTGGTCTAGCGATAAAAAAGATGAGACAGAAGATAAAACGAGACCACCATATGGAGAAGCATTAGGTACAGGGTATGAAAAACGTGATGATTGGGGAGGACCTGGTACGGTGGCAACTGACCCTTACACTCCACCATAT…	816	272	1	sic-0143	MNIRNKIENSKTLLFTSLVAVALLGATQPVSAETYTSRNFDWSGDDWSGDDWPEDDWSGDGLSQYGWSKYGWSSDKEEWPEDWPEDDWSSDKKDETEDKTRPPYGEALGTGYEKRDDWGGPGTVATDPYTPPYGGALGTGYEKRDDWRGPGHIPKPENEQSPNPSHIPEPPQIEWPQWNGFDGLSSGSSDWGQSEGTPRFPSEPRVTEKPQHTPQKNPQESDFDRGFSAGLKAKNSGRGIDFEGFQYGGWSDEYKKGYMQAFGTPYTPSAT*	271	1	SIC-0143
		144	ATGAATATTAGAAATAAGATTGAAAATAGTAAAACACTACTATTTACATCCCTTGTAGCCGTGGCTCTACTAGGAGCTACACAACCAGTTTCAGCCGAAACGTATACATCACGCAATTTTGACTGGTCTGGAGATGACTGGTCTGGAGATGACTGGCCTGAAGATGACTGGTCTGGAGATGGTTTGTCTCAATATGGCTGGTCTAAATATGGCTGGTCTAGCGATAAAGAAGAATGGCCTGAAGATTGGCCTGAAGATGACTGGTCTAGCGATAAAAAAGATGAGACAGAAGATAAAACGAGACCACCATATGGAGAAGCATTAGGTACAGGGTATGAAAAACGTGATGATTGGGGAGGACCTGGTACGGTGGCAACTGACCCTTACACTCCACCATAT…	903	301	1	sic-0144	MNIRNKIENSKTLLFTSLVAVALLGATQPVSAETYTSRNFDWSGDDWSGDDWPEDDWSGDGLSQYGWSKYGWSSDKEEWPEDWPEDDWSSDKKDETEDKTRPPYGEALGTGYEKRDDWGGPGTVATDPYTPPYGGALGTGYEKRDDWRGPGTVATDPYTPPYGGALGTGYEKRDDWRGPGHIPKPENEQSPNPSHIPEPPQIEWPQWNGFDGLSSGPSDWGQSEDTPRFPSEPRVTEKPQHTPQKNPQESDFDRGFSAGLKAKNSGRGIDFEGFQYGGWSDEYKKGYMQAFGTPYTPSAT*	300	1	SIC-0144
		145	ATGAATATTAGAAATAAGATTGAAAATAGTAAAACACTACTATTTACATCCCTTGTAGCCGTGGCTCTACTAGGAGCTACACAACCAGTTTCAGCCGAAACGTATACATCACGCAATTTTGACTGGTCTGGAGATGACTGGTCTGGAGATGACTGGCCTGAAGATGACTGGTCTGGAGTTGGTTTGTCTCAATATGGCTGGTCTAAATATGGCTGGTCTAGCGATAAAGAAGAATGGCCTGAAGATGACTGGTCTAGCGATAAAAAAGATGAGACAGAAGATAAAACGAGACCACCATATGGAGAAGCATTAGGTACAGGGTATGAAAAACGTGATGATTGGGGAGGACCTGGTACGGTGGCAACTGACCCTTACACTCCACCATATGGAGGAGCATTA…	804	268	1	sic-0145	MNIRNKIENSKTLLFTSLVAVALLGATQPVSAETYTSRNFDWSGDDWSGDDWPEDDWSGVGLSQYGWSKYGWSSDKEEWPEDDWSSDKKDETEDKTRPPYGEALGTGYEKRDDWGGPGTVATDPYTPPYGGALGTGYEKRDDWRGPGHIPKPENEQSPNPSHIPEPPQIEWPQWNGFDGLSSGPSDWGQSEDTPRFPSEPRVTEKPQHTPQKNPQESDFDRGFSAGLKAKNSGRGIDFEGFQYGGWSDEYKKGYMQAFGTPYTPSAT*	267	1	SIC-0145
		146	ATGAATATTAGAAATAAGATTGAAAATAGTAAAACACTACTATTTACATCCCTTGTAGCCGTGGCTCTACTAGGAGCTACACAACCAGTTTCAGCCGAAACGTATACATCACGCAATTTTGACTGGTCTGGAGATGACTGGTCTGGAGATGACTGGCCTGAAGATGGTTTGTCTCAATATGGCTGGTCTAAATATGGCTGGTCTAGCGATAAAGAAGAATGGCCTGAAGATTGGCCTGAAGATGACTGGTCTAGCGATAAAAAAGATGAGACAGAAGATAAAACGAGACCACCATATGGAGAAGCATTAGGTACAGGGTATGAAAAACGTGATGATTGGGGAGGACCTGGTACGGTGGCAACTGACCCTTACACTCCACCATATGGAGGAGCATTAGGT…	888	296	1	sic-0146	MNIRNKIENSKTLLFTSLVAVALLGATQPVSAETYTSRNFDWSGDDWSGDDWPEDGLSQYGWSKYGWSSDKEEWPEDWPEDDWSSDKKDETEDKTRPPYGEALGTGYEKRDDWGGPGTVATDPYTPPYGGALGTGYEKRDDWGGPGTVATDPYTPPYGGALGTGYEKRDDWRGPGHIPKPENEQSPNPSHIPEPPQIEWPQWNGFDGLSSGPSDWGQSEDTPRFPSEPRVTEKPQHTPQKNPQESDFDRGFSAGLKAKNSGRGIDFEGFQYGGWSDEYKKGYMQAFGTPYTPSAT*	295	1	SIC-0146
		147	ATGAATATTAGAAATAAGATTGAAAATAGTAAAACACTACTATTTACATCCCTTGTAGCCGTGGCTCTACTAGGAGCTACACAACCAGTTTCAGCCGAAACGTATACATCACGCAATTTTGACTGGTCTGGAGATGACTGGTCTGGAGATGACTGGCCTGGAGATGGTTTGTCTAAATATGACCGGTCTGGAGTTGGTTTGTCTCAATATGGCTGGTCTAAATATGGCTGGTCTAGCGATAAAAAAGATGAGACAGAAGATAAAACGAGACCACCATATGGAGAAGCATTAGGTACAGGGTATGAAAAACGTGATGATTGGGGAGGACCTGGTACGGTGGCAACTGACCCTTACACTCCACCATATGGAGGAGCATTAGGTACAGGGTATGAAAAACGT…	870	290	1	sic-0147	MNIRNKIENSKTLLFTSLVAVALLGATQPVSAETYTSRNFDWSGDDWSGDDWPGDGLSKYDRSGVGLSQYGWSKYGWSSDKKDETEDKTRPPYGEALGTGYEKRDDWGGPGTVATDPYTPPYGGALGTGYEKRDDWGGPGTVATDPYTPPYGGALGTGYEKRDDWRGPGHIPKPENEQSPNPSHIPEPPQIEWPQWNGFDGLSSGPSDWGQSEDTPRFPSEPRVTEKPQHTPQKNPQESDFDRGFSAGLKAKNSGRGIDFEGFQYGGWSDEYKKGYMQAFGTPYTPSAT*	289	1	SIC-0147
		148	ATGAATATTAGAAATAAGATTGAAAATAGTAAAACACTACTATTTACATCCCTTGTAGCCGTGGCTCTACTAGGAGCTACACAACCAGTTTCAGCCGAAACGTATACATCACGCAATTTTGACTGGTCTGGAGATGACTGGTCTGGAGATGACTGGCCTGGAGATGGTTTGTCTAAATATGACCGGTCTGGAGTTGGTTTGTCTCAATATGGCTGGTCTAAATATGGCTGGTCTAGCGATAAAGAAGAATGGCCTGAAGATTGGCCTGAAGATGACTGGTCTAGCGATAAAAAAGATGAGACAGAAGATAAAACGAGACCACCATATGGAGAAGCATTAGGTACAGGGTATGAAAAACGTGATGATTGGGGAGGACCTGGTACGGTGGCAACTGACCCT…	918	306	1	sic-0148	MNIRNKIENSKTLLFTSLVAVALLGATQPVSAETYTSRNFDWSGDDWSGDDWPGDGLSKYDRSGVGLSQYGWSKYGWSSDKEEWPEDWPEDDWSSDKKDETEDKTRPPYGEALGTGYEKRDDWGGPGTVATDPYTPPYGGALGTGYEKRDDWGGPGTVATDPYTPPYGGALGTGYEKRDDWRGPGHIPKPENEQSPNPSHIPEPPQIEWPQWNGFDGLSSGPSDWGQSEDTPRFPSEPRVTEKPQHTPQKNPQESDFDRGFSAGLKAKNSGRGIDFEGFQYGGWSDEYKKGYMQAFGTPYTPSAT*	305	1	SIC-0148
		149	ATGAATATTAGAAATAAGATTGAAAATAGTAAAACACTACTATTTACATCCCTTGTAGCCGTGGCTCTACTAGGAGCTACACAACCAGTTTCAGCCGAAACGTATACATCACGCAATTTTGACTGGTCTGGAGATGACTGGTCTGGAGATGACTGGTCTGGAGATGACTGGCCTGAAGATGACTGGTCTAGCGATAAAAAAGATGAGACAGAAGATAAAACGAGACCACCATATGGAGAAGCATTAGGTACAGGGTATGAAAAACGTGATGATTGGGGAGGACCTGGTACGGTGGCAACTGACCCTTACACTCCACCATATGGAGGAGCATTAGGTACAGGGTATGAAAAACGTGATGATTGGGGAGGACCTGGTACGGTGGCAACTGACCCTTACACT…	825	275	1	sic-0149	MNIRNKIENSKTLLFTSLVAVALLGATQPVSAETYTSRNFDWSGDDWSGDDWSGDDWPEDDWSSDKKDETEDKTRPPYGEALGTGYEKRDDWGGPGTVATDPYTPPYGGALGTGYEKRDDWGGPGTVATDPYTPPYGGALGTGYEKRDDWRGPGHIPKPENEQSPNPSHIPEPPQIEWPQWNGFDGLSSGPSDWGQSEDTPRFPSEPRVTEKPQHTPQKNPQESDFDRGFSAGLKAKNSGRGIDFEGFQYGGWSDEYKKGYMQAFGTPYTPSAT*	274	1	SIC-0149
		150	ATGAATATTAGAAATAAGATTGAAAATAGTAAAACACTACTATTTACATCCCTTGTAGCCGTGGCTCTACTAGGAGCTACACAACCAGTTTCAGCCGAAACGTATACATCACGCAATTTTGACTGGTCTGGAGATGACTGGTCTGGAGATGACTGGTCTGGAGATGACTGGCCTGAAGATGACTGGTCTGGAGATGGTTTGTCTAAATATGACCGGTCTGGAGATGGTTTGTCTCAATATGGCTGGTCTAAATATGGCTGGTCTAGCGATAAAGAAGAATGGCCTGAAGATTGGCCTGAAGATGACTGGTCTAGCGATAAAAAAGATGAGACAGAAGATAAAACGAGACCACCATATGGAGAAGCATTAGGTACAGGGTATGAAAAACGTGATGATTGG…	948	316	1	sic-0150	MNIRNKIENSKTLLFTSLVAVALLGATQPVSAETYTSRNFDWSGDDWSGDDWSGDDWPEDDWSGDGLSKYDRSGDGLSQYGWSKYGWSSDKEEWPEDWPEDDWSSDKKDETEDKTRPPYGEALGTGYEKRDDWGGPGTVATDPYTPPYGGALGTGYEKRDDWGGPGTVATDPYTPPYGGALGTGYEKRDDWRGPGHIPKPENEQSPNPSHIPEPPQIEWPQWNGFDGLSSGPSDWGQSEDTSRFPSEPRVTEKPQHTPQKNPQESDFDRGFSAGLKAKNSGRGIDFEGFQYGGWSDEYKKGYMQAFGTPYTPSAT*	315	1	SIC-0150
		151	ATGAATATTAGAAATAAGATTGAAAATAGTAAAACACTACTATTTACATCCCTTGTAGCCGTGGCTCTACTAGGAGCTACACAACCAGTTTCAGCCGAAACGTATACATCACGCAATTTTGACTGGTCTGGAGATGACTGGTCTGGAGATGACTGGTCTGGAGATGACTGGCCTGAAGATGACTGGTCTGGAGATGGTTTGTCTAAATATGACCGGTCTGGAGTTGGTTTGTCTCAATATGGCTGGTCTAAATATGGCTGGTCTAGCGATAAAGAAGAATGGCCTGAAGATGACTGGTCTAGCGATAAAAAAGATGAGACAGAAGATAAAACGAGACCACCATATGGAGAAGCATTAGGTACAGGGTATGAAAAACGTGATGATTGGGGAGGACCTGGT…	849	283	1	sic-0151	MNIRNKIENSKTLLFTSLVAVALLGATQPVSAETYTSRNFDWSGDDWSGDDWSGDDWPEDDWSGDGLSKYDRSGVGLSQYGWSKYGWSSDKEEWPEDDWSSDKKDETEDKTRPPYGEALGTGYEKRDDWGGPGTVATDPYTPPYGGALGTGYEKRDDWRGPGHIPKPENEQSPNPSHIPEPPQIEWPQWNGFDGLSSGPSDWGQSEDTSRFPSEPRVTEKPQHTPQKNPQESDFDRGFSAGLKAKNSGRGIDFEGFQYGGWSDEYKKGYMQAFGTPYTPSAT*	282	1	SIC-0151
		152	ATGAATATTAGAAATAAGATTGAAAATAGTAAAACACTACTATTTACATCCCTTGTAGCCGTGGCTCTACTAGGAGCTACACAACCAGTTTCAGCCGAAACGTATACATCACGCAATTTTGACTGGTCTGGAGATGACTGGTCTGGAGATGACTGGTCTGGAGATGACTGGCCTGAAGATGACTGGTCTGGAGATGGTTTGTCTAAATATGACCGGTCTGGAGTTGGTTTGTCTCAATATGGCTGGTCTAAATATGGCTGGTCTAGCGATAAAAAAGATGAGACAGAAGATAAAACGAGACCACCATATGGAGAAGCATTAGGTACAGGGTATGAAAAACGTGATGATTGGGGAGGACCTGGTACGGTGGCAACTGACCCTTACACTCCACCATATGGA…	900	300	1	sic-0152	MNIRNKIENSKTLLFTSLVAVALLGATQPVSAETYTSRNFDWSGDDWSGDDWSGDDWPEDDWSGDGLSKYDRSGVGLSQYGWSKYGWSSDKKDETEDKTRPPYGEALGTGYEKRDDWGGPGTVATDPYTPPYGGALGTGYEKRDDWGGPGTVATDPYTPPYGGALGTGYEKRDDWRGPGHIPKPENEQSPNPSHIPEPPQIEWPQWNGFDGLSSGPSDWGQSEDTPRFPSEPRVTEKPQHTPQKNPQESDFDRGFSAGLKAKNSGRGIDFEGFQYGGWSDEYKKGYMQAFGTPYTPSAT*	299	1	SIC-0152
		153	ATGAATATTAGAAATAAGATTGAAAATAGTAAAACACTACTATTTACATCCCTTGTAGCCGTGGCTCTACTAGGAGCTACACAACCAGTTTCAGCCGAAACGTATACATCACGCAATTTTGACTGGTCTGGAGATGACTGGTCTGGAGATGACTGGTCTGGAGATGACTGGCCTGAAGATGACTGGTCTGGAGATGGTTTGTCTAAATATGACCGGTCTGGAGTTGGTTTGTCTCAATATGGCTGGTCTAAATATGGCTGGTCTAGCGATAAAGAAGAATGGCCTGAAGATTGGCCTGAAGATGACTGGTCTAGCGATAAAAAAGATGAGACAGAAGATAAAACGAGACCACCATATGGAGAAGCATTAGGTACAGGGTATGAAAAACGTGATGATTGG…	909	303	1	sic-0153	MNIRNKIENSKTLLFTSLVAVALLGATQPVSAETYTSRNFDWSGDDWSGDDWSGDDWPEDDWSGDGLSKYDRSGVGLSQYGWSKYGWSSDKEEWPEDWPEDDWSSDKKDETEDKTRPPYGEALGTGYEKRDDWGGPGTVATDPYTPPYGGALGTGYEKRDDWGGPGTVATDPYTPPYGGALGTGYEKRDDWRGPGHIPKPENEQSPNPSHIPEPPQIGPSDWGQSEDTPRFPSEPRVTEKPQHTPQKNPQESDFDRGFSAGLKAKNSGRGIDFEGFQYGGWSDEYKKGYMQAFGTPYTPSAT*	302	1	SIC-0153
		154	ATGAATATTAGAAATAAGATTGAAAATAGTAAAACACTACTATTTACATCCCTTGTAGCCGTGGCTCTACTAGGAGCTACACAACCAGTTTCAGCCGAAACGTATACATCACGCAATTTTGACTGGTCTGGAGATGACTGGTCTGGAGATGACTGGTCTGGAGATGACTGGCCTGAAGATGACTGGTCTGGAGATGGTTTGTCTCAATATGGCTGGTCTAAATATGGCTGGTCTAGCGATAAAGAAGAATGGCCTGAAGATTGGCCTGAAGATGACTGGTCTAGCGATAAAAAAGATGAGACAGAAGATAAAACGAGACCACCATATGGAGAAGCATTAGGTACAGGGTATGAAAAACGTGATGATTGGGGAGGACCTGGTACGGTGGCAACTGACCCT…	918	306	1	sic-0154	MNIRNKIENSKTLLFTSLVAVALLGATQPVSAETYTSRNFDWSGDDWSGDDWSGDDWPEDDWSGDGLSQYGWSKYGWSSDKEEWPEDWPEDDWSSDKKDETEDKTRPPYGEALGTGYEKRDDWGGPGTVATDPYTPPYGGALGTGYEKRDDWGGPGTVATDPYTPPYGGALGTGYEKRDDWRGPGHIPKPENEQSPNPSHIPEPPQIEWPQWNGFDGLSSGPSDWGQSEDTPRFPSEPRVTEKPQHTPQKNPQESDFDRGFSAGLKAKNSGRGIDFEGFQYGGWSDEYKKGYMQAFGTPYTPSAT*	305	1	SIC-0154
		155	ATGAATATTAGAAATAAGATTGAAAATAGTAAAACACTACTATTTACATCCCTTGTAGCCGTGGCTCTACTAGGAGCTACACAACCAGTTTCAGCCGAAACGTATACATCACGCAATTTTGACTGGTCTGGAGATGACTGGTCTGGAGATGACTGGTCTGGAGATGACTGGTCTGGAGATGACTGGCCTGAAGATGACTGGTCTGGAGATGGTTTGTCTAAATATGACCGGTCTGGAGTTGGTTTGTCTCAATATGGCTGGTCTAAATATGGCTGGTCTAGCGATAAAGAAGAATGGCCTGAAGATGACTGGTCTAGCGATAAAAAAGATGAGACAGAAGATAAAACGAGACCACCATATGGAGAAGCATTAGGTACAGGGTATGAAAAACGTGATGAT…	864	288	1	sic-0155	MNIRNKIENSKTLLFTSLVAVALLGATQPVSAETYTSRNFDWSGDDWSGDDWSGDDWSGDDWPEDDWSGDGLSKYDRSGVGLSQYGWSKYGWSSDKEEWPEDDWSSDKKDETEDKTRPPYGEALGTGYEKRDDWGGPGTVATDPYTPPYGGALGTGYEKRDDWRGPGHIPKPENEQSPNPSHIPEPPQIEWPQWNGFDGLSSGPSDWGQSEDAPRFPSEPRVTEKPQHTPQKNPQESDFDRGFSAGLKAKNSGRGIDFEGFQYGGWSDEYKKGYMQAFGTPYTPSAT*	287	1	SIC-0155
		156	ATGAATATTAGAAATAAGATTGAAAATAGTAAAACACTACTATTTACATCCCTTGTAGCCGTGGCTCTACTAGGAGCTACACAACCAGTTTCAGCCGAAACGTATACATCACGCAATTTTGACTGGTCTGGAGATGACTGGTCTGGAGATGACTGGTCTGGAGATGACTGGTCTGGAGATGACTGGCCTGAAGATGACTGGTCTGGAGATGGTTTGTCTAAATATGACCGGTCTGGAGTTGGTTTGTCTCAATATGGCTGGTCTAAATATGGCTGGTCTAGCGATAAAAAAGATGAGACAGAAGATAAAACGAGACCACCATATGGAGAAGCATTAGGTACAGGGTATGAAAAACGTGATGATTGGGGAGGACCTGGTACGGTGGCAACTGACCCTTAC…	915	305	1	sic-0156	MNIRNKIENSKTLLFTSLVAVALLGATQPVSAETYTSRNFDWSGDDWSGDDWSGDDWSGDDWPEDDWSGDGLSKYDRSGVGLSQYGWSKYGWSSDKKDETEDKTRPPYGEALGTGYEKRDDWGGPGTVATDPYTPPYGGALGTGYEKRDDWGGPGTVATDPYTPPYGGALGTGYEKRDDWRGPGHIPKPENEQSPNPSHIPEPPQIEWPQWNGFDGLSSGPSDWGQSEDTPRFPSEPRVTEKPQHTPQKNPQESDFDRGFSAGLKAKNSGRGIDFEGFQYGGWSDEYKKGYMQAFGTPYTPSAT*	304	1	SIC-0156
		157	ATGAATATTAGAAATAAGATTGAAAATAGTAAAACACTACTATTTACATCCCTTGTAGCCGTGGCTCTACTAGGAGCTACACAACCAGTTTCAGCCGAAACGTATACATCACGCAATTTTGACTGGTCTGGAGATGACTGGTCTGGAGATGACTGGTCTGGAGATGACTGGTCTGGAGATGACTGGTCTGGAGATGACTGGCCTGAAGATGACTGGTCTAGCGATAAAAAAGATGAGACAGAAGATAAAACGAGACCACCATATGGAGAAGCATTAGGTACAGGGTATGAAAAACGTGATGATTGGGGAGGACCTGGTACGGTGGCAACTGACCCTTACACTCCACCATATGGAGGAGCATTAGGTACAGGGTATGAAAAACGTGATGATTGGGGAGGA…	858	286	1	sic-0157	MNIRNKIENSKTLLFTSLVAVALLGATQPVSAETYTSRNFDWSGDDWSGDDWSGDDWSGDDWSGDDWPEDDWSSDKKDETEDKTRPPYGEALGTGYEKRDDWGGPGTVATDPYTPPYGGALGTGYEKRDDWGGPGTVATDPYTPPYGGALGTGYEKRDDWRGPGHIPKPENEQSPNPSHIPEPPQIEWPQWNGFDGLSSGRPSDWGQSEDTPRFPSEPRVTEKPQHTPQKNPQESDFDRGFSAGLKAKNSGRGIDFEGFQYGGWSDEYKKGYMQAFGTPYTPSAT*	285	1	SIC-0157
		158	ATGAATATTAGAAATAAGATTGAAAATAGTAAAACACTACTATTTACATCCCTTGTAGCCGTGGCTCTACTAGGAGCTACACAACCAGTTTCAGCCGAAACGTATACATCACGCAATTTTGACTGGTCTGGAGATGACTGGTCTGGAGATGACTGGTCTGGAGATGACTGGTCTGGAGATGGTTTGTCTAAATATGACCGGTCTGGAGTTGGTTTGTCTCAATATGGCTGGTCTAAATATGGCTGGTCTAGCGATAAAGAAGAATGGCCTGAAGATGACTGGTCTAGCGATAAAAAAGATGAGACAGAAGATAAAACGAGACCACCATATGGAGAAGCATTAGGTACAGGGTATGAAAAACGTGATGATTGGGGAGGACCTGGTACGGTGGCAACTGAC…	834	278	1	sic-0158	MNIRNKIENSKTLLFTSLVAVALLGATQPVSAETYTSRNFDWSGDDWSGDDWSGDDWSGDGLSKYDRSGVGLSQYGWSKYGWSSDKEEWPEDDWSSDKKDETEDKTRPPYGEALGTGYEKRDDWGGPGTVATDPYTPPYGGALGTGYEKRDDWRGPGHIPKPENEQSPNPSHIPEPPQIEWPQWNGFDGLSSGPSDWGQSEDTPRFPSEPRVTEKPQHTPQKNPQESDFDRGFSAGLKAKNSGRGIDFEGFQYGGWSDEYKKGYMQAFGTPYTPSAT*	277	1	SIC-0158
		159	ATGAATATTAGAAATAAGATTGAAAATAGTAAAACACTACTATTTACATCCCTTGTAGCCGTGGCTCTACTAGGAGCTACACAACCAGTTTCAGCCGAAACGTATACATCACGCAATTTTGACTGGTCTGGAGATGACTGGTCTGGAGATGACTGGTCTGGAGATGGTTTGTCTAAATATGACCGGTCTGGAGTTGGTTTGTCTCAATATGGCTGGTCTAAATATGGCTGGTCTAGCGATAAAGAAGAATGGCCTGAAGATGACTGGTCTAGCGATAAAAAAGATGAGACAGAAGATAAAACGAGACCACCATATGGAGAAGCATTAGGTACAGGGTATGAAAAACGTGATGATTGGGGAGGACCTGGTACGGTGGCAACTGACCCTTACACTCCACCA…	906	302	1	sic-0159	MNIRNKIENSKTLLFTSLVAVALLGATQPVSAETYTSRNFDWSGDDWSGDDWSGDGLSKYDRSGVGLSQYGWSKYGWSSDKEEWPEDDWSSDKKDETEDKTRPPYGEALGTGYEKRDDWGGPGTVATDPYTPPYGGALGTGYEKRDDWGGPGTVATDPYTPPYGGALGTGYEKRDDWRGPGHIPKPENEQSPNPSHIPEPPQIEWPQWNGFDGLSSGPSDWGQSEDTPRFPSEPRVTEKPQHTPQKNPQESDFDRGFSAGLKAKNSGRGIDFEGFQYGGWSDEYKKGYMQAFGTPYTPSAT*	301	1	SIC-0159
		160	ATGAATATTAGAAATAAGATTGAAAATAGTAAAACACTACTATTTACATCCCTTGTAGCCGTGGCTCTACTAGGAGCTACACAACCAGTTTCAGCCGAAACGTATACATCACGCAATTTTGACTGGTCTGGAGATGACTGGTCTGGAGATGACTGGTCTGGAGATGGTTTGTCTAAATATGACCGGTCTGGAGTTGGTTTGTCTCAATATGGCTGGTCTAAATATGGCTGGTCTAGCGATAAAGAAGAATGGCCTGAAGATTGGCCTGAAGATGACTGGTCTAGCGATAAAAAAGATGAGACAGAAGATAAAACGAGACCACCATATGGAGAAGCATTAGGTACAGGGTATGAAAAACGTGATGATTGGGGAGGACCTGGTACGGTGGCAACTGACCCT…	918	306	1	sic-0160	MNIRNKIENSKTLLFTSLVAVALLGATQPVSAETYTSRNFDWSGDDWSGDDWSGDGLSKYDRSGVGLSQYGWSKYGWSSDKEEWPEDWPEDDWSSDKKDETEDKTRPPYGEALGTGYEKRDDWGGPGTVATDPYTPPYGGALGTGYEKRDDWGGPGTVATDPYTPPYGGALGTGYEKRDDWRGPGHIPKPENEQSPNPSHIPEPPQIEWPQWNGFDGLSSGPSDWGQSEDTSRFPSEPRVTEKPQHTPQKNPQESDFDRGFSAGLKAKNSGRGIDFEGFQYGGWSDEYKKGYMQAFGTPYTPSAT*	305	1	SIC-0160
		161	ATGAATATTAGAAATAAGATTGAAAATAGTAAAACACTACTATTTACATCCCTTGTAGCCGTGGCTCTACTAGGAGCTACACAACCAGTTTCAGCCGAAACGTATACATCACGCAATTTTGACTGGTCTGGAGATGACTGGTCTGGAGATGGTTTGTCTAAATATGACCGGTCTGGAGTTGGTTTGTCTCAATATGGCTGGTCTAAATATGGCTGGTCTAGCGATAAAAAAGATGAGACAGAAGATAAAACGAGACCACCATATGGAGAAGCATTAGGTACAGGGTATGAAAAACGTGATGATTGGGGAGGACCTGGTACGGTGGCAACTGACCCTTACACTCCACCATATGGAGGAGCATTAGGTACAGGGTATGAAAAACGTGATGATTGGGGAGGA…	855	285	1	sic-0161	MNIRNKIENSKTLLFTSLVAVALLGATQPVSAETYTSRNFDWSGDDWSGDGLSKYDRSGVGLSQYGWSKYGWSSDKKDETEDKTRPPYGEALGTGYEKRDDWGGPGTVATDPYTPPYGGALGTGYEKRDDWGGPGTVATDPYTPPYGGALGTGYEKRDDWRGPGHIPKPENEQSPNPSHIPEPPQIEWPQWNGFDGLSSGPSDWGQSEDTPRFPSEPRVTEKPQHTPQKNPQESDFDRGFSAGLKAKNSGRGIDFEGFQYGGWSDEYKKGYMQAFGTPYTPSAT*	284	1	SIC-0161
		162	ATGAATATTAGAAATAAGATTGAAAATAGTAAAACACTACTATTTACATCCCTTGTAGCCGTGGCTCTACTAGGAGCTACACAACCAGTTTCAGCCGAAACGTATACATCACGCAATTTTGACTGGTCTGGAGATGACTGGTCTGGAGATGGTTTGTCTAAATATGACCGGTCTGGAGTTGGTTTGTCTCAATATGGCTGGTCTAAATATGGCTGGTCTAGCGATAAAGAAGAATGGCCTGAAGATTGGCCTGAAGATGACTGGTCTAGCGATAAAAAAGATGAGACAGAAGATAAAACGAGACCACCATATGGAGAAGCATTAGGTACAGGGTATGAAAAACGTGATGATTGGGGAGGACCTGGTACGGTGGCAACTGACCCTTACACTCCACCATAT…	816	272	1	sic-0162	MNIRNKIENSKTLLFTSLVAVALLGATQPVSAETYTSRNFDWSGDDWSGDGLSKYDRSGVGLSQYGWSKYGWSSDKEEWPEDWPEDDWSSDKKDETEDKTRPPYGEALGTGYEKRDDWGGPGTVATDPYTPPYGGALGTGYEKRDDWRGPGHIPKPENEQSPNPSHIPEPPQIEWPQWNGFDGLSSGPSDWGQSEDTPRFPSEPRVTEKPQHTPQKNPQESDFDRGFSAGLKAKNSGRGIDFEGFQYGGWSDEYKKGYMQAFGTPYTPSAT*	271	1	SIC-0162
		163	ATGAATATTAGAAATAAGATTGAAAATAGTAAAACACTACTATTTACATCCCTTGTAGCCGTGGCTCTACTAGGAGCTACACAACCAGTTTCAGCCGAAACGTATACATCACGCAATTTTGACTGGTCTGGAGATGACTGGTCTGGAGATGGTTTGTCTAAATATGACCGGTCTGGAGTTGGTTTGTCTCAATATGGCTGGTCTAAATATGGCTGGTCTAGCGATAAAGAAGAATGGCCTGAAGATTGGCCTGAAGATGACTGGTCTAGCGATAAAAAAGATGAGACAGAAGATAAAACGAGACCACCATATGGAGAAGCATTAGGTACAGGGTATGAAAAACGTGATGATTGGGGAGGACCTGGTACGGTGGCAACTGACCCTTACACTCCACCATAT…	903	301	1	sic-0163	MNIRNKIENSKTLLFTSLVAVALLGATQPVSAETYTSRNFDWSGDDWSGDGLSKYDRSGVGLSQYGWSKYGWSSDKEEWPEDWPEDDWSSDKKDETEDKTRPPYGEALGTGYEKRDDWGGPGTVATDPYTPPYGGALGTGYEKRDDWGGPGTVATDPYTPPYGGALGTGYEKRDDWRGPGHIPKPENEQSPNPSHIPEPPQIEWPQWNGFDGLSSGPSDWGQSEDTPRFPSEPRVTEKPQHTPQENPQESDFDRGFSAGLKAKNSGRGIDFEGFQYGGWSDEYKKGYMQAFGTPYTPSAT*	300	1	SIC-0163
		164	ATGAATATTAGAAATAAGATTGAAAATAGTAAAACACTACTATTTACATCCCTTGTAGCCGTGGCTCTACTAGGAGCTACACAACCAGTTTCAGCCGAAACGTATACATCACGCAATTTTGACTGGTCTGGAGATGGTTTGTCTCAATATGGCTGGTCTAAATATGGCTGGTCTAGCGATAAAGAAGAATGGCCTGAAGATTGGCCTGAAGATGACTGGTCTAGCGATAAAAAAGATGAGACAGAAGATAAAACGAGACCACCATATGGAGAAGCATTAGGTACAGGGTATGAAAAACGTGATGATTGGGGAGGACCTGGTACGGTGGCAACTGACCCTTACACTCCACCATATGGAGGAGCATTAGGTACAGGGTATGAAAAACGTGATGATTGGGGA…	858	286	1	sic-0164	MNIRNKIENSKTLLFTSLVAVALLGATQPVSAETYTSRNFDWSGDGLSQYGWSKYGWSSDKEEWPEDWPEDDWSSDKKDETEDKTRPPYGEALGTGYEKRDDWGGPGTVATDPYTPPYGGALGTGYEKRDDWGGPGTVATDPYTPPYGGALGTGYEKRDDWRGPGHIPKPENEQSPNPSHIPEPPQIEWPQWNGFDGLSSGPSDWGQSEDTPRFPSEPRVTEKPQHTPQKNPQESDFDRGFSAGLKAKNSGRGIDFEGFQYGGWSDEYKKGYMQAFGTPYTPSAT*	285	1	SIC-0164
		165	ATGAATATTAGAAATAAGATTGAAAATAGTAAAACACTACTATTTACATCCCTTGTAGCCGTGGCTCTACTAGGAGCTACACAACCAGTTTCAGCCGAAACGTATACATCACGCAATTTTGGCTGGTCTGGAGATGACTGGTCTGGAGATGACTGGCCTGAAGATGACTGGTCTGGAGATGGTTTGTCTAAATATGACCGGTCTGGAGTTGGTTTGTCTCAATATGGCTGGTCTAAATATGGCTGGTCTAGCGATAAAAAAGATGAGACAGAAGATAAAACGAGACCACCATATGGAGAAGCATTAGGTACAGGGTATGAAAAACGTGATGATTGGGGAGGACCTGGTACGGTGGCAACTGACCCTTACACTCCACCATATGGAGGAGCATTAGGTACA…	885	295	1	sic-0165	MNIRNKIENSKTLLFTSLVAVALLGATQPVSAETYTSRNFGWSGDDWSGDDWPEDDWSGDGLSKYDRSGVGLSQYGWSKYGWSSDKKDETEDKTRPPYGEALGTGYEKRDDWGGPGTVATDPYTPPYGGALGTGYEKRDDWGGPGTVATDPYTPPYGGALGTGYEKRDDWRGPGHIPKPENEQSPNPSHIPEPPQIEWPQWNGFDGLSSGPSDWGQSEDTPRFPSEPRVTEKPQHTPQKNPQESDFDRGFSAGLKAKNSGRGIDFEGFQYGGWSDEYKKGYMQAFGTPYTPSAT*	294	1	SIC-0165
		166	ATGAATATTAGAATTAAGATTGAAAATAGTAAAACACTACTATTTACATCCCTTGTAGCCGTGGCTCTACTAGGAGCTACACAACCAGTTTCAGCCGAAACGTATACATCACGCAATTTTGACTGGTCTGGAGATGACTGGCCTGAAGATGACTGGTCTGGAGATGGTTTGTCTAAATATGACCGGTCTGGAGTTGGTTTGTCTCAATATGGCTGGTCTAAATATGGCTGGTCTAGCGATAAAGAAGAATGGCCTGAAGATTGGCCTGAAGATGACTGGTCTAGCGATAAAAAAGATGAGACAGAAGATAAAACGAGACCACCATATGGAGAAGCATTAGGTACAGGGTATGAAAAACGTGATGATTGGGGAGGACCTGGTACGGTGGCAACTGACCCT…	918	306	1	sic-0166	MNIRIKIENSKTLLFTSLVAVALLGATQPVSAETYTSRNFDWSGDDWPEDDWSGDGLSKYDRSGVGLSQYGWSKYGWSSDKEEWPEDWPEDDWSSDKKDETEDKTRPPYGEALGTGYEKRDDWGGPGTVATDPYTPPYGGALGTGYEKRDDWGGPGTVATDPYTPPYGGALGTGYEKRDDWRGPGHIPKPENEQSPNPSHIPEPPQIEWPQWNGFDGLSSGPSDWGQSEDTPRFPSEPRVTEKPQHTPQKNPQESDFDRGFSAGLKAKNSGRGIDFEGFQYGGWSDEYKKGYMQAFGTPYTPSAT*	305	1	SIC-0166
		167	ATGAATATTAGTAAGATTGAAAATAGTAAAACACTACTATTTACATCCCTTGTAGCCGTGGCTCTACTAGGAGCTACACAACCAGTTTCAGCCGAAACGTATACATCACGCAATTTTGACTGGTCTGGAGATGACTGGTCTGGAGATGACTGGCCTGAAGATGACTGGTCTGGAGATGGTTTGTCTAAATATGACCGGTCTGGAGTTGGTTTGTCTCAATATGGCTGGTCTAAATATGGCTGGTCTAGCGATAAAAAAGATGAGACAGAAGATAAAACGAGACCACCATATGGAGAAGCATTAGGTACAGGGTATGAAAAACGTGATGATTGGGGAGGACCTGGTACGGTGGCAACTGACCCTTACACTCCACCATATGGAGGAGCATTAGGTACAGGG…	882	294	1	sic-0167	MNISKIENSKTLLFTSLVAVALLGATQPVSAETYTSRNFDWSGDDWSGDDWPEDDWSGDGLSKYDRSGVGLSQYGWSKYGWSSDKKDETEDKTRPPYGEALGTGYEKRDDWGGPGTVATDPYTPPYGGALGTGYEKRDDWGGPGTVATDPYTPPYGGALGTGYEKRDDWRGPGHIPKPENEQSPNPSHIPEPPQIEWPQWNGFDGLSSGPSDWGQSEDTPRFPSEPRVTEKPQHTPQKNPQESDFDRGFSAGLKAKNSGRGIDFEGFQYGGWSDEYKKGYMQAFGTPYTPSAT*	293	1	SIC-0167
		*sic gene alleles and Sic protein variants identified among 1,430 GAS M1 whole genome sequencing assemblies. Alleles and variants are numbered in descending order from most to least prevalent.

## Sheet: Table_S3_M1GLC_Strains_&_SNPs
	Table S3. M1GLC Core Genome SNPs*
	No.	Position	Locus_tag	Gene	SNP_type	Position_in_gene	Codon_in_gene	Ref_nt	Sample_nt	Ref_codon	Sample_codon	Ref_AA	Sample_AA	Substitution	Lineage_Specific_SNPs
	1	8402	MGAS2221_0006	trcF	coding	3166	1056	C	A	CGT	AGT	R	S	nonsynonymous	M1GLC
	2	46613	MGAS2221_0060	--	coding	253	85	A	G	TAC	CAC	Y	H	nonsynonymous	M1GLC
	3	47867	MGAS2221_0061	purD	coding	750	250	C	T	ATC	ATT	I	I	synonymous	M1GLC
	4	53213	--	--	intergenic	--	--	T	C	--	--	--	--	--	M1GLC
	5	78299	MGAS2221_0103	rpoA	coding	590	197	T	C	ATG	ACG	M	T	nonsynonymous	M1UK
	6	115646	MGAS2221_0149	rofA	coding	1471	491	C	T	GAT	AAT	D	N	nonsynonymous	M1UK
	7	116162	MGAS2221_0149	rofA	coding	955	319	A	C	TTT	GTT	F	V	nonsynonymous	M1UK
	8	186617	--	--	intergenic	--	--	A	C	--	--	--	--	--	M1UK
	9	536655	MGAS2221_0561	--	coding	346	116	G	T	GCC	TCC	A	S	nonsynonymous	M1UK
	10	551761	--	--	intergenic	--	--	A	T	--	--	--	--	--	M1UK
	11	587032	MGAS2221_0602	sagE	coding	154	52	G	A	GCT	ACT	A	T	nonsynonymous	M1UK
	12	637034	MGAS2221_0645	--	coding	899	300	T	C	CTG	CCG	L	P	nonsynonymous	M1UK
	13	649895	MGAS2221_0658	--	coding	105	35	G	A	TTG	TTA	L	L	synonymous	M1UK
	14	685108	MGAS2221_0690	trmD	coding	130	44	G	A	GCT	ACT	A	T	nonsynonymous	M1UK
	15	735210	MGAS2221_0738	pyrC	coding	509	170	A	C	AAC	ACC	N	T	nonsynonymous	M1GLC
	16	750459	MGAS2221_0754	hflX	coding	816	272	C	T	ACC	ACT	T	T	synonymous	M1GLC
	17	754224	MGAS2221_0758	recJ	coding	1007	336	C	T	GCT	GTT	A	V	nonsynonymous	M1UK
	18	765357	MGAS2221_0770	--	coding	432	144	G	A	CAG	CAA	Q	Q	synonymous	M1GLC
	19	774931	MGAS2221_0779	--	coding	541	181	C	T	CCA	TCA	P	S	nonsynonymous	M1UK
	20	783642	MGAS2221_0784	hylA	coding	1742	581	G	A	ACA	ATA	T	I	nonsynonymous	M1GLC
	21	807823	MGAS2221_0804	--	coding	441	147	T	C	GTT	GTC	V	V	synonymous	M1UK
	22	842454	MGAS2221_0845	murB	coding	244	82	G	A	GCA	ACA	A	T	nonsynonymous	M1UK
	23	883743	MGAS2221_0888	--	coding	1380	460	G	A	GAG	GAA	E	E	synonymous	M1GLC
	24	946435	MGAS2221_0948	--	coding	302	101	G	A	GCT	GTT	A	V	nonsynonymous	M1UK
	25	965989	MGAS2221_0966	ptsB1	coding	367	123	G	T	CAT	AAT	H	N	nonsynonymous	M1UK
	26	1006794	--	--	intergenic	--	--	G	C	--	--	--	--	--	M1UK
	27	1090334	MGAS2221_1107	--	coding	137	46	C	T	GGC	GAC	G	D	nonsynonymous	M1GLC
	28	1105607	MGAS2221_1121	metK	coding	661	221	C	T	GCT	ACT	A	T	nonsynonymous	M1UK
	29	1109204	--	--	intergenic	--	--	C	T	--	--	--	--	--	M1GLC
	30	1145790	MGAS2221_1159	holA	coding	643	215	C	T	GAT	AAT	D	N	nonsynonymous	M1GLC
	31	1261478	MGAS2221_1290	msrA/B	coding	95	32	G	A	GCT	GTT	A	V	nonsynonymous	M1UK
	32	1262027	MGAS2221_1291	tlpA	coding	212	71	G	A	GCG	GTG	A	V	nonsynonymous	M1UK
	33	1274547	MGAS2221_1301	--	coding	404	135	G	A	TCA	TTA	S	L	nonsynonymous	M1UK
	34	1396530	MGAS2221_1416	--	coding	198	66	C	A	ATG	ATT	M	I	nonsynonymous	M1UK
	35	1469470	MGAS2221_1507	fabG.2	coding	693	231	C	T	ACG	ACA	T	T	synonymous	M1UK
	36	1538155	--	--	intergenic	--	--	C	T	--	--	--	--	--	M1GLC
	37	1550004	--	--	intergenic	--	--	G	A	--	--	--	--	--	M1UK
	38	1617755	MGAS2221_1644	sufD	coding	744	248	A	G	AAT	AAC	N	N	synonymous	M1UK
	39	1679807	MGAS2221_1699	sic	coding	683	228	T	A	CAA	CTA	Q	L	nonsynonymous	M1GLC
	40	1701082	MGAS2221_1719	gldA	coding	524	175	C	T	TGG	TAG	W	*	nonsynonymous	M1UK
	41	1731790	MGAS2221_1747	fctD	coding	5	2	C	T	GCG	GTG	A	V	nonsynonymous	M1GLC
	42	1731966	MGAS2221_1747	fctD	coding	181	61	G	A	GCA	ACA	A	T	nonsynonymous	M1UK
	43	1825951	MGAS2221_1833	--	coding	211	71	G	A	GGA	AGA	G	R	nonsynonymous	M1UK
	*Core genome SNPs present in all Iceland M1GLC isolates but absent in all examined M1UK isolates, with polymorphisms determined relative to M1 global lineage reference strain MGAS2221 (NCBI accession GCA_012572265.1).
